# Supplementary material for: Viral expansion after transfer is a primary driver of influenza A virus transmission bottlenecks
Source: PLoS Biol. 2025 Sep 2;23(9):e3003352. doi: 10.1371/journal.pbio.3003352 (PMC12413080; doi:10.1371/journal.pbio.3003352)
Supplement: S1 Data — (XLSX) [file pbio.3003352.s006.xlsx]

## Sheet: Figure_1A
Pan99_nucleotide_position (3'UTR)	Pan99_amino_acid_position (Start codon)	WT_base	Alternate_base	Amino_acid
484	155	T	C	Y
487	156	A	G	R
491	158	C	T	L
505	162	G	A	E
508	163	G	A	L
514	165	T	C	V
520	167	T	C	F
523	168	T	C	H
524	169	T	C	L
526	169	G	A	L
529	170	A	G	G
532	171	C	T	T

## Sheet: Figure_1C
sampleID	shannon_div	shannon_evenness	obs_richness
Pan99-NA-BC-P1-Stock	7.813	0.9567	3504
Pan99-NA-BC-Plasmid-Stock	8.046	0.9699	3998

## Sheet: Figure_1E
Virus	time.point	replicate	plaque.count	dilution	volume	titer	log.titer
Pan/99 NA-BC	2	1	2	-1	0.2	100	2
Pan/99 NA-BC	2	2	1	-1	0.2	50	1.69897
Pan/99 NA-BC	2	3	2	-1	0.2	100	2
Pan/99 NA-BC	6	1	4	-1	0.2	200	2.30103
Pan/99 NA-BC	6	2	9	-1	0.2	450	2.65321
Pan/99 NA-BC	6	3	13	-1	0.2	650	2.81291
Pan/99 NA-BC	12	1	12	-3	0.2	60000	4.77815
Pan/99 NA-BC	12	2	19	-3	0.2	95000	4.97772
Pan/99 NA-BC	12	3	20	-3	0.2	100000	5
Pan/99 NA-BC	24	1	31	-6	0.2	155000000	8.19033
Pan/99 NA-BC	24	2	56	-6	0.2	280000000	8.44716
Pan/99 NA-BC	24	3	35	-6	0.2	175000000	8.24304
Pan/99 NA-BC	48	1	41	-6	0.2	205000000	8.31175
Pan/99 NA-BC	48	2	73	-6	0.2	365000000	8.56229
Pan/99 NA-BC	48	3	22	-6	0.2	110000000	8.04139
Pan/99 NA-BC	72	1	36	-6	0.2	180000000	8.25527
Pan/99 NA-BC	72	2	74	-6	0.2	370000000	8.5682
Pan/99 NA-BC	72	3	23	-6	0.2	115000000	8.0607
Pan/99 WT	2	1	0.5	-1	0.2	25	1.39794
Pan/99 WT	2	2	1	-1	0.2	50	1.69897
Pan/99 WT	2	3	1	-1	0.2	50	1.69897
Pan/99 WT	6	1	3	-1	0.2	150	2.17609
Pan/99 WT	6	2	11	-1	0.2	550	2.74036
Pan/99 WT	6	3	8	-1	0.2	400	2.60206
Pan/99 WT	12	1	50	-2	0.2	25000	4.39794
Pan/99 WT	12	2	21	-3	0.2	105000	5.02119
Pan/99 WT	12	3	35	-2	0.2	17500	4.24304
Pan/99 WT	24	1	28	-6	0.2	140000000	8.14613
Pan/99 WT	24	2	43	-6	0.2	215000000	8.33244
Pan/99 WT	24	3	51	-6	0.2	255000000	8.40654
Pan/99 WT	48	1	38	-6	0.2	190000000	8.27875
Pan/99 WT	48	2	62	-6	0.2	310000000	8.49136
Pan/99 WT	48	3	34	-6	0.2	170000000	8.23045
Pan/99 WT	72	1	26	-6	0.2	130000000	8.11394
Pan/99 WT	72	2	60	-6	0.2	300000000	8.47712
Pan/99 WT	72	3	33	-6	0.2	165000000	8.21748

## Sheet: Figure_3A
animalID	days_post_first_positive	relative_shannon
GP01	0	1
GP01	1	1.02046
GP01	2	1.0358
GP01	3	0.923895
GP01	4	0.853519
GP01	5	0.752046
GP01	6	0.696399
GP02	0	1
GP02	1	0.141368
GP02	2	0.203155
GP02	3	0.145408
GP02	4	0.172343
GP02	5	0.150229
GP02	6	0.435795
GP03	0	1
GP03	1	0.981024
GP03	2	0.886502
GP03	3	0.901182
GP03	4	0.630505
GP04	0	1
GP04	1	0.236606
GP04	2	0.143857
GP04	3	0.18817
GP04	4	0.205196
GP04	5	0.18905
GP04	6	0.401732
GP05	0	1
GP05	1	1.0411
GP05	2	1.05568
GP05	3	1.00773
GP05	4	0.951168
GP05	5	0.921483
GP05	6	0.577903
GP06	0	1
GP06	1	0.31661
GP06	2	0.297636
GP06	3	0.34073
GP06	4	0.305998
GP06	5	0.332369
GP06	6	0.285416
GP07	0	1
GP07	1	1.20667
GP07	2	1.21886
GP07	3	1.14509
GP07	4	1.08819
GP07	5	1.05385
GP08	0	1
GP08	1	0.266881
GP08	2	0.266735
GP08	3	0.228944
GP08	4	0.308628
GP08	5	0.268639
GP08	6	0.507397
GP09	0	1
GP09	1	0.890354
GP09	2	0.995878
GP09	3	0.826051
GP09	4	0.775969
GP09	5	0.628195
GP11	0	1
GP11	1	1.25042
GP11	2	1.19626
GP11	3	1.09966
GP11	4	0.891401
GP12	0	1
GP12	1	0.0897841
GP12	2	0.0863694
GP12	3	0.00888528
GP12	4	0.00291943
GP12	5	0.00937914
GP13	0	1
GP13	1	1.24375
GP13	2	1.24329
GP13	3	1.05159
GP13	4	1.12887
GP13	5	0.710388
GP13	6	0.432928
GP14	0	1
GP14	1	0.126893
GP14	2	0.097745
GP14	3	0.0726336
GP14	4	0.106737
GP14	5	0.0637389
GP15	0	1
GP15	1	1.15804
GP15	2	1.15626
GP15	3	1.06068
GP15	5	0.645699
GP17	0	1
GP17	1	1.17089
GP17	2	1.02738
GP17	3	1.04118
GP17	4	0.930821
GP17	5	0.991147
GP18	0	1
GP18	1	1.14713
GP18	2	1.08276
GP18	3	0.986416
GP18	4	1.00251
GP18	5	0.957158
GP18	6	0.994566
GP19	0	1
GP19	1	1.07227
GP19	2	0.928129
GP19	3	0.836494
GP19	4	0.62767
GP19	5	0.495508
GP20	0	1
GP20	1	1.25104
GP20	2	1.17906
GP20	3	1.12933
GP20	4	1.0373
GP20	5	0.917121
GP20	6	1.00611
GP21	0	1
GP21	1	1.34194
GP21	2	1.32239
GP21	3	1.11029
GP21	4	0.974548
GP21	5	1.08853
GP21	6	0.904094
GP22	0	1
GP22	1	1.21623
GP22	2	1.03138
GP22	3	0.878809
GP22	4	0.789222
GP22	5	1.16166
GP23	0	1
GP23	1	1.51312
GP23	2	1.25992
GP23	3	1.19462
GP23	4	1.17478
GP23	5	1.08035
GP23	6	1.50576
GP24	0	1
GP24	1	1.26007
GP24	2	1.07461
GP24	3	1.06317
GP24	4	1.10465
GP24	5	1.13087
GP26	0	1
GP26	1	0.473813
GP26	2	0.226875
GP26	3	0.373265
GP26	4	0.624169
GP26	5	0.624169
GP27	0	1
GP27	1	0.0669419
GP27	2	0.235026
GP27	3	0.183483
GP27	4	0.226816
GP27	5	0.46223
GP28	0	1
GP28	1	0.282515
GP28	2	0.131301
GP28	3	0.343497
GP28	4	0.347545
GP28	5	0.752563
GP29	0	1
GP29	1	0.0499187
GP29	2	0.0103548
GP29	3	0.00823131
GP29	4	0.0748917
GP31	0	1
GP31	1	0.114902
GP31	2	0.0227941
GP31	3	0.0193963
GP33	0	1
GP33	1	1.09344
GP33	2	1.04735
GP33	3	0.944405
GP33	4	0.98906
GP33	5	0.976148
GP34	0	1
GP34	1	0.359014
GP34	2	0.358243
GP34	3	0.482794
GP34	4	0.446328
GP34	5	0.439394
GP35	0	1
GP35	1	1.02933
GP35	2	0.838431
GP35	3	0.941706
GP35	4	0.972472
GP35	5	0.924973
GP35	6	0.889349
GP36	0	1
GP36	1	0.438418
GP36	2	0.729096
GP36	3	0.529379
GP36	4	0.628531
GP36	5	0.99887
GP36	6	1.12034
GP37	0	1
GP37	1	1.07511
GP37	2	1.04777
GP37	3	1.09152
GP38	0	1
GP38	1	0.416511
GP38	2	0.722503
GP38	3	0.50759
GP38	4	0.708921
GP38	5	1.24368
GP38	6	1.10093
GP39	0	1
GP39	1	1.05454
GP39	2	0.94336
GP39	3	0.981822
GP39	4	0.99292
GP39	5	1.04631
GP40	0	1
GP40	1	1.12868
GP40	2	0.628684
GP40	3	0.673421
GP40	4	0.683158
GP40	5	0.737895
GP40	6	0.910789
GP41	0	1
GP41	1	1.24228
GP41	2	1.14028
GP41	3	1.11022
GP41	4	1.09619
GP41	5	1.03868
GP42	0	1
GP42	1	0.646822
GP42	2	0.670994
GP42	3	0.810654
GP42	4	0.923008
GP42	5	1.21173
GP43	0	1
GP43	1	1.29043
GP43	2	1.22574
GP43	3	1.23841
GP43	4	1.21488
GP43	5	1.19679
GP44	0	1
GP44	1	1.03481
GP44	2	0.142849
GP44	3	0.255424
GP44	4	0.417161
GP44	5	0.395845
GP44	6	0.319482
GP45	0	1
GP45	1	1.28547
GP45	2	1.13997
GP45	3	1.13848
GP45	4	1.13529
GP45	5	1.13316
GP45	6	1.05254
GP46	0	1
GP46	1	0.0534704
GP46	2	0.011546
GP46	3	0.248198
GP46	4	0.250194
GP46	5	0.172416
GP47	0	1
GP47	1	1.06864
GP47	2	1.02521
GP47	3	1.00902
GP47	4	0.972948
GP47	5	0.907619
GP48	0	1
GP48	1	0.604671
GP48	2	0.186243
GP48	3	0.199117
GP48	4	0.166932
GP48	5	0.412988
GP48	6	0.818285

## Sheet: Figure_3B
animalID	day_1	day_2	days_post_first_positive	delta_bray-curtis
GP01	1	2	1	0.515114
GP01	2	3	2	0.417078
GP01	3	4	3	0.226085
GP01	4	5	4	0.409809
GP01	5	6	5	0.417933
GP01	6	7	6	0.502897
GP02	2	3	1	0.972666
GP02	3	4	2	0.192647
GP02	4	5	3	0.201098
GP02	5	6	4	0.108165
GP02	6	7	5	0.239897
GP02	7	8	6	0.497355
GP03	1	2	1	0.656116
GP03	2	3	2	0.387952
GP03	3	4	3	0.42142
GP03	4	5	4	0.574674
GP04	2	3	1	0.961952
GP04	3	4	2	0.655353
GP04	4	5	3	0.666312
GP04	5	6	4	0.058507
GP04	6	7	5	0.109387
GP04	7	8	6	0.343772
GP05	1	2	1	0.50586
GP05	2	3	2	0.322347
GP05	3	4	3	0.270633
GP05	4	5	4	0.672271
GP05	5	6	5	0.51948
GP05	6	7	6	0.825787
GP06	2	3	1	0.948825
GP06	3	4	2	0.644581
GP06	4	5	3	0.622449
GP06	5	6	4	0.344591
GP06	6	7	5	0.257756
GP06	7	8	6	0.218124
GP07	1	2	1	0.605389
GP07	2	3	2	0.343664
GP07	3	4	3	0.25788
GP07	4	5	4	0.384364
GP07	5	6	5	0.616357
GP08	2	3	1	0.958874
GP08	3	4	2	0.257962
GP08	4	5	3	0.0527522
GP08	5	6	4	0.150866
GP08	6	7	5	0.130515
GP08	7	8	6	0.441955
GP09	1	2	1	0.691525
GP09	2	3	2	0.508649
GP09	3	4	3	0.32213
GP09	4	5	4	0.312306
GP09	5	6	5	0.521117
GP11	1	2	1	0.802981
GP11	2	3	2	0.547921
GP11	3	4	3	0.488164
GP11	4	5	4	0.730009
GP12	3	4	1	0.978805
GP12	4	5	2	0.0997848
GP12	5	6	3	0.0791627
GP12	6	7	4	0.00435911
GP12	7	8	5	0.00541548
GP13	1	2	1	0.604783
GP13	2	3	2	0.458358
GP13	3	4	3	0.461946
GP13	4	5	4	0.439734
GP13	5	6	5	0.632735
GP13	6	7	6	0.419648
GP14	3	4	1	0.954803
GP14	4	5	2	0.208196
GP14	5	6	3	0.0888174
GP14	6	7	4	0.111186
GP14	7	8	5	0.122678
GP15	1	2	1	0.662167
GP15	2	3	2	0.404733
GP15	3	4	3	0.441805
GP15	4	6	5	0.782047
GP17	1	2	1	0.495522
GP17	2	3	2	0.515232
GP17	3	4	3	0.431769
GP17	4	5	4	0.522403
GP17	5	6	5	0.606894
GP18	1	2	1	0.531656
GP18	2	3	2	0.432055
GP18	3	4	3	0.181393
GP18	4	5	4	0.503244
GP18	5	6	5	0.359247
GP18	6	7	6	0.368721
GP19	1	2	1	0.620431
GP19	2	3	2	0.503866
GP19	3	4	3	0.599372
GP19	4	5	4	0.51057
GP19	5	6	5	0.614302
GP20	1	2	1	0.667221
GP20	2	3	2	0.55745
GP20	3	4	3	0.22473
GP20	4	5	4	0.530735
GP20	5	6	5	0.522126
GP20	6	7	6	0.622366
GP21	1	2	1	0.700884
GP21	2	3	2	0.425055
GP21	3	4	3	0.542278
GP21	4	5	4	0.209422
GP21	5	6	5	0.265805
GP21	6	7	6	0.626345
GP22	1	2	1	0.537074
GP22	2	3	2	0.560819
GP22	3	4	3	0.348452
GP22	4	5	4	0.474293
GP22	5	6	5	0.656313
GP23	1	2	1	0.73474
GP23	2	3	2	0.462551
GP23	3	4	3	0.39934
GP23	4	5	4	0.463394
GP23	5	6	5	0.523903
GP23	6	7	6	0.730695
GP24	1	2	1	0.639986
GP24	2	3	2	0.608619
GP24	3	4	3	0.288381
GP24	4	5	4	0.412853
GP24	5	6	5	0.676079
GP26	3	4	1	0.111374
GP26	4	5	2	0.0493735
GP26	5	6	3	0.0142542
GP26	6	7	4	0.0506153
GP26	7	8	5	0.26261
GP27	3	4	1	0.747342
GP27	4	5	2	0.336078
GP27	5	6	3	0.256211
GP27	6	7	4	0.104798
GP27	7	8	5	0.171592
GP28	3	4	1	0.710949
GP28	4	5	2	0.318973
GP28	5	6	3	0.498041
GP28	6	7	4	0.0666759
GP28	7	8	5	0.362585
GP29	4	5	1	0.749364
GP29	5	6	2	0.0231546
GP29	6	7	3	0.00208228
GP29	7	8	4	0.0250667
GP31	5	6	1	0.549051
GP31	6	7	2	0.0397358
GP31	7	8	3	0.00378425
GP33	1	2	1	0.43388
GP33	2	3	2	0.419283
GP33	3	4	3	0.262714
GP33	4	5	4	0.393989
GP33	5	6	5	0.607006
GP34	2	3	1	0.99108
GP34	3	4	2	0.173133
GP34	4	5	3	0.147793
GP34	5	6	4	0.138221
GP34	6	7	5	0.133274
GP35	1	2	1	0.553464
GP35	2	3	2	0.545858
GP35	3	4	3	0.525169
GP35	4	5	4	0.499117
GP35	5	6	5	0.498289
GP35	6	7	6	0.462635
GP36	2	3	1	0.976656
GP36	3	4	2	0.335045
GP36	4	5	3	0.32733
GP36	5	6	4	0.303373
GP36	6	7	5	0.301796
GP36	7	8	6	0.704436
GP37	1	2	1	0.507838
GP37	2	3	2	0.540993
GP37	3	4	3	0.494834
GP38	2	3	1	0.99512
GP38	3	4	2	0.307529
GP38	4	5	3	0.287882
GP38	5	6	4	0.177218
GP38	6	7	5	0.58949
GP38	7	8	6	0.794962
GP39	1	2	1	0.548795
GP39	2	3	2	0.316584
GP39	3	4	3	0.370855
GP39	4	5	4	0.599801
GP39	5	6	5	0.542055
GP40	2	3	1	0.932208
GP40	3	4	2	0.748934
GP40	4	5	3	0.155057
GP40	5	6	4	0.336939
GP40	6	7	5	0.228188
GP40	7	8	6	0.431389
GP41	1	2	1	0.5311
GP41	2	3	2	0.446431
GP41	3	4	3	0.362709
GP41	4	5	4	0.562755
GP41	5	6	5	0.518656
GP42	3	4	1	0.378512
GP42	4	5	2	0.273737
GP42	5	6	3	0.08728
GP42	6	7	4	0.149427
GP42	7	8	5	0.34812
GP43	1	2	1	0.593678
GP43	2	3	2	0.510603
GP43	3	4	3	0.375977
GP43	4	5	4	0.590793
GP43	5	6	5	0.452059
GP44	2	3	1	0.856097
GP44	3	4	2	0.909473
GP44	4	5	3	0.457098
GP44	5	6	4	0.0873499
GP44	6	7	5	0.094503
GP44	7	8	6	0.149556
GP45	1	2	1	0.644592
GP45	2	3	2	0.609939
GP45	3	4	3	0.289347
GP45	4	5	4	0.526553
GP45	5	6	5	0.505011
GP45	6	7	6	0.476275
GP46	3	4	1	0.98144
GP46	4	5	2	0.0194497
GP46	5	6	3	0.0904622
GP46	6	7	4	0.0443818
GP46	7	8	5	0.087132
GP47	1	2	1	0.503727
GP47	2	3	2	0.43085
GP47	3	4	3	0.34882
GP47	4	5	4	0.665842
GP47	5	6	5	0.587246
GP48	2	3	1	0.922858
GP48	3	4	2	0.327777
GP48	4	5	3	0.0274893
GP48	5	6	4	0.0464405
GP48	6	7	5	0.132557
GP48	7	8	6	0.409612
