# Supplementary material for: Viral expansion after transfer is a primary driver of influenza A virus transmission bottlenecks
Source: PLoS Biol. 2025 Sep 2;23(9):e3003352. doi: 10.1371/journal.pbio.3003352 (PMC12413080; doi:10.1371/journal.pbio.3003352)
Supplement: S2 Data — (XLSX) [file pbio.3003352.s007.xlsx]

## Sheet: SupFig_1B
experiment	pair	animal.number	type	cage	dpi	titer	plaque
1	1	1	Inoculated	Direct	1	5.45484	positive
1	1	1	Inoculated	Direct	2	6.34242	positive
1	1	1	Inoculated	Direct	3	6.31175	positive
1	1	1	Inoculated	Direct	4	4.65801	positive
1	1	1	Inoculated	Direct	5	3.24304	positive
1	1	1	Inoculated	Direct	6	2.47712	positive
1	1	1	Inoculated	Direct	7	2	positive
1	1	2	Exposed	Direct	2	3.95424	positive
1	1	2	Exposed	Direct	3	4.50515	positive
1	1	2	Exposed	Direct	4	5.77815	positive
1	1	2	Exposed	Direct	5	7.57978	positive
1	1	2	Exposed	Direct	6	5.90309	positive
1	1	2	Exposed	Direct	7	5	positive
1	1	2	Exposed	Direct	8	2.77815	positive
1	2	3	Inoculated	Direct	1	5.77815	positive
1	2	3	Inoculated	Direct	2	6.87506	positive
1	2	3	Inoculated	Direct	3	5.42325	positive
1	2	3	Inoculated	Direct	4	3.51851	positive
1	2	3	Inoculated	Direct	5	2.47712	positive
1	2	3	Inoculated	Direct	6	1.39794	negative
1	2	3	Inoculated	Direct	7	1.39794	negative
1	2	4	Exposed	Direct	2	2.17609	positive
1	2	4	Exposed	Direct	3	4.47712	positive
1	2	4	Exposed	Direct	4	5.81291	positive
1	2	4	Exposed	Direct	5	7.09691	positive
1	2	4	Exposed	Direct	6	6.24304	positive
1	2	4	Exposed	Direct	7	4.74036	positive
1	2	4	Exposed	Direct	8	3.09691	positive
1	3	5	Inoculated	Direct	1	5.65321	positive
1	3	5	Inoculated	Direct	2	7.09691	positive
1	3	5	Inoculated	Direct	3	5.6721	positive
1	3	5	Inoculated	Direct	4	4.0607	positive
1	3	5	Inoculated	Direct	5	3.13033	positive
1	3	5	Inoculated	Direct	6	2.30103	positive
1	3	5	Inoculated	Direct	7	1.69897	positive
1	3	6	Exposed	Direct	2	2.30103	positive
1	3	6	Exposed	Direct	3	3.87506	positive
1	3	6	Exposed	Direct	4	5.20412	positive
1	3	6	Exposed	Direct	5	6.74036	positive
1	3	6	Exposed	Direct	6	6.4624	positive
1	3	6	Exposed	Direct	7	6.21748	positive
1	3	6	Exposed	Direct	8	4.26717	positive
1	4	7	Inoculated	Direct	1	5.44716	positive
1	4	7	Inoculated	Direct	2	6.87506	positive
1	4	7	Inoculated	Direct	3	6	positive
1	4	7	Inoculated	Direct	4	3.81291	positive
1	4	7	Inoculated	Direct	5	2.77815	positive
1	4	7	Inoculated	Direct	6	1.69897	positive
1	4	7	Inoculated	Direct	7	1.39794	negative
1	4	8	Exposed	Direct	2	2.17609	positive
1	4	8	Exposed	Direct	3	5.19033	positive
1	4	8	Exposed	Direct	4	5.81291	positive
1	4	8	Exposed	Direct	5	7.26717	positive
1	4	8	Exposed	Direct	6	5.8451	positive
1	4	8	Exposed	Direct	7	4.13033	positive
1	4	8	Exposed	Direct	8	2.87506	positive
1	5	9	Inoculated	Aerosol	1	5.59106	positive
1	5	9	Inoculated	Aerosol	2	6.41497	positive
1	5	9	Inoculated	Aerosol	3	6.21748	positive
1	5	9	Inoculated	Aerosol	4	5.55023	positive
1	5	9	Inoculated	Aerosol	5	4.21748	positive
1	5	9	Inoculated	Aerosol	6	2.97772	positive
1	5	9	Inoculated	Aerosol	7	1.39794	negative
1	5	10	Exposed	Aerosol	2	1.39794	negative
1	5	10	Exposed	Aerosol	3	1.39794	negative
1	5	10	Exposed	Aerosol	4	2.30103	positive
1	5	10	Exposed	Aerosol	5	5.25527	positive
1	5	10	Exposed	Aerosol	6	6.34242	positive
1	5	10	Exposed	Aerosol	7	6.74036	positive
1	5	10	Exposed	Aerosol	8	6.81291	positive
1	6	11	Inoculated	Aerosol	1	5.62325	positive
1	6	11	Inoculated	Aerosol	2	6.26717	positive
1	6	11	Inoculated	Aerosol	3	5.74036	positive
1	6	11	Inoculated	Aerosol	4	4.17609	positive
1	6	11	Inoculated	Aerosol	5	2.60206	positive
1	6	11	Inoculated	Aerosol	6	1.39794	negative
1	6	11	Inoculated	Aerosol	7	1.39794	negative
1	6	12	Exposed	Aerosol	2	1.39794	negative
1	6	12	Exposed	Aerosol	3	2.65321	positive
1	6	12	Exposed	Aerosol	4	4.0607	positive
1	6	12	Exposed	Aerosol	5	4.8451	positive
1	6	12	Exposed	Aerosol	6	6.37107	positive
1	6	12	Exposed	Aerosol	7	6.37107	positive
1	6	12	Exposed	Aerosol	8	5.49136	positive
1	7	13	Inoculated	Aerosol	1	5.75205	positive
1	7	13	Inoculated	Aerosol	2	7.02119	positive
1	7	13	Inoculated	Aerosol	3	6.13033	positive
1	7	13	Inoculated	Aerosol	4	4.37107	positive
1	7	13	Inoculated	Aerosol	5	3.44716	positive
1	7	13	Inoculated	Aerosol	6	3.77815	positive
1	7	13	Inoculated	Aerosol	7	3.49136	positive
1	7	14	Exposed	Aerosol	2	1.39794	negative
1	7	14	Exposed	Aerosol	3	3.38917	positive
1	7	14	Exposed	Aerosol	4	5.36173	positive
1	7	14	Exposed	Aerosol	5	6.51851	positive
1	7	14	Exposed	Aerosol	6	7.0607	positive
1	7	14	Exposed	Aerosol	7	7.02119	positive
1	7	14	Exposed	Aerosol	8	5.36173	positive
1	8	15	Inoculated	Aerosol	1	5.53148	positive
1	8	15	Inoculated	Aerosol	2	6.27875	positive
1	8	15	Inoculated	Aerosol	3	5.65801	positive
1	8	15	Inoculated	Aerosol	4	3.27875	positive
1	8	15	Inoculated	Aerosol	5	1.39794	negative
1	8	15	Inoculated	Aerosol	6	1.69897	positive
1	8	15	Inoculated	Aerosol	7	1.39794	negative
1	8	16	Exposed	Aerosol	2	1.39794	negative
1	8	16	Exposed	Aerosol	3	1.39794	negative
1	8	16	Exposed	Aerosol	4	1.39794	negative
1	8	16	Exposed	Aerosol	5	1.39794	negative
1	8	16	Exposed	Aerosol	6	1.39794	negative
1	8	16	Exposed	Aerosol	7	1.39794	negative
1	8	16	Exposed	Aerosol	8	1.39794	negative
2	9	17	Inoculated	Direct	1	6.11394	positive
2	9	17	Inoculated	Direct	2	6.81291	positive
2	9	17	Inoculated	Direct	3	5.90309	positive
2	9	17	Inoculated	Direct	4	4.20412	positive
2	9	17	Inoculated	Direct	5	2.81291	positive
2	9	17	Inoculated	Direct	6	2.54407	positive
2	9	17	Inoculated	Direct	7	1.39794	negative
2	10	18	Inoculated	Aerosol	1	5.47712	positive
2	10	18	Inoculated	Aerosol	2	7.38021	positive
2	10	18	Inoculated	Aerosol	3	6.39794	positive
2	10	18	Inoculated	Aerosol	4	4.23045	positive
2	10	18	Inoculated	Aerosol	5	3.27875	positive
2	10	18	Inoculated	Aerosol	6	2.81291	positive
2	10	18	Inoculated	Aerosol	7	2	positive
2	11	19	Inoculated	Direct	1	5.39794	positive
2	11	19	Inoculated	Direct	2	6.90309	positive
2	11	19	Inoculated	Direct	3	6.26717	positive
2	11	19	Inoculated	Direct	4	4.23045	positive
2	11	19	Inoculated	Direct	5	3.29003	positive
2	11	19	Inoculated	Direct	6	3.13033	positive
2	11	19	Inoculated	Direct	7	1.39794	negative
2	12	20	Inoculated	Aerosol	1	5.47712	positive
2	12	20	Inoculated	Aerosol	2	8.20412	positive
2	12	20	Inoculated	Aerosol	3	6.90309	positive
2	12	20	Inoculated	Aerosol	4	4.8451	positive
2	12	20	Inoculated	Aerosol	5	3.43136	positive
2	12	20	Inoculated	Aerosol	6	2.87506	positive
2	12	20	Inoculated	Aerosol	7	2.17609	positive
2	13	21	Inoculated	Direct	1	4.07918	positive
2	13	21	Inoculated	Direct	2	5.74036	positive
2	13	21	Inoculated	Direct	3	5.23045	positive
2	13	21	Inoculated	Direct	4	5.26717	positive
2	13	21	Inoculated	Direct	5	5.09691	positive
2	13	21	Inoculated	Direct	6	3.8451	positive
2	13	21	Inoculated	Direct	7	5.09691	positive
2	14	22	Inoculated	Aerosol	1	5.02119	positive
2	14	22	Inoculated	Aerosol	2	7.30103	positive
2	14	22	Inoculated	Aerosol	3	6.69897	positive
2	14	22	Inoculated	Aerosol	4	5.31175	positive
2	14	22	Inoculated	Aerosol	5	4.14613	positive
2	14	22	Inoculated	Aerosol	6	2	positive
2	14	22	Inoculated	Aerosol	7	1.39794	negative
2	15	23	Inoculated	Direct	1	5.33244	positive
2	15	23	Inoculated	Direct	2	5.95424	positive
2	15	23	Inoculated	Direct	3	5.92942	positive
2	15	23	Inoculated	Direct	4	4.6721	positive
2	15	23	Inoculated	Direct	5	3.90309	positive
2	15	23	Inoculated	Direct	6	3.65321	positive
2	15	23	Inoculated	Direct	7	3.49136	positive
2	16	24	Inoculated	Aerosol	1	4.74036	positive
2	16	24	Inoculated	Aerosol	2	8.88081	positive
2	16	24	Inoculated	Aerosol	3	7.23045	positive
2	16	24	Inoculated	Aerosol	4	5.02119	positive
2	16	24	Inoculated	Aerosol	5	2.8451	positive
2	16	24	Inoculated	Aerosol	6	2.69897	positive
2	16	24	Inoculated	Aerosol	7	1.39794	negative
2	9	25	Exposed	Direct	2	1.39794	negative
2	9	25	Exposed	Direct	3	1.39794	negative
2	9	25	Exposed	Direct	4	1.39794	negative
2	9	25	Exposed	Direct	5	1.39794	negative
2	9	25	Exposed	Direct	6	1.39794	negative
2	9	25	Exposed	Direct	7	1.39794	negative
2	9	25	Exposed	Direct	8	1.39794	negative
2	10	26	Exposed	Aerosol	2	1.39794	negative
2	10	26	Exposed	Aerosol	3	4.0607	positive
2	10	26	Exposed	Aerosol	4	5.74036	positive
2	10	26	Exposed	Aerosol	5	7.90309	positive
2	10	26	Exposed	Aerosol	6	6.81291	positive
2	10	26	Exposed	Aerosol	7	5	positive
2	10	26	Exposed	Aerosol	8	3.54407	positive
2	11	27	Exposed	Direct	2	1.39794	negative
2	11	27	Exposed	Direct	3	3.09691	positive
2	11	27	Exposed	Direct	4	4.77815	positive
2	11	27	Exposed	Direct	5	5.8451	positive
2	11	27	Exposed	Direct	6	5.81291	positive
2	11	27	Exposed	Direct	7	5.81291	positive
2	11	27	Exposed	Direct	8	4.17609	positive
2	12	28	Exposed	Aerosol	2	1.39794	negative
2	12	28	Exposed	Aerosol	3	2.60206	positive
2	12	28	Exposed	Aerosol	4	4.77815	positive
2	12	28	Exposed	Aerosol	5	6.56229	positive
2	12	28	Exposed	Aerosol	6	5.35218	positive
2	12	28	Exposed	Aerosol	7	3.8451	positive
2	12	28	Exposed	Aerosol	8	4.0607	positive
2	13	29	Exposed	Direct	2	1.39794	negative
2	13	29	Exposed	Direct	3	1.39794	negative
2	13	29	Exposed	Direct	4	2.65321	positive
2	13	29	Exposed	Direct	5	5.37107	positive
2	13	29	Exposed	Direct	6	6.21748	positive
2	13	29	Exposed	Direct	7	6.17609	positive
2	13	29	Exposed	Direct	8	5.69897	positive
2	14	30	Exposed	Aerosol	2	1.39794	negative
2	14	30	Exposed	Aerosol	3	1.39794	negative
2	14	30	Exposed	Aerosol	4	1.39794	negative
2	14	30	Exposed	Aerosol	5	1.39794	negative
2	14	30	Exposed	Aerosol	6	1.39794	negative
2	14	30	Exposed	Aerosol	7	1.39794	negative
2	14	30	Exposed	Aerosol	8	1.39794	negative
2	15	31	Exposed	Direct	2	1.39794	negative
2	15	31	Exposed	Direct	3	1.39794	negative
2	15	31	Exposed	Direct	4	1.39794	negative
2	15	31	Exposed	Direct	5	3.04139	positive
2	15	31	Exposed	Direct	6	4.33244	positive
2	15	31	Exposed	Direct	7	5.30103	positive
2	15	31	Exposed	Direct	8	6.43136	positive
2	16	32	Exposed	Aerosol	2	1.39794	negative
2	16	32	Exposed	Aerosol	3	1.39794	negative
2	16	32	Exposed	Aerosol	4	1.39794	negative
2	16	32	Exposed	Aerosol	5	1.39794	negative
2	16	32	Exposed	Aerosol	6	1.39794	negative
2	16	32	Exposed	Aerosol	7	1.39794	negative
2	16	32	Exposed	Aerosol	8	1.39794	negative
3	17	33	Inoculated	Direct	1	6.42325	positive
3	17	33	Inoculated	Direct	2	6.57978	positive
3	17	33	Inoculated	Direct	3	6.4843	positive
3	17	33	Inoculated	Direct	4	4.6721	positive
3	17	33	Inoculated	Direct	5	3.41497	positive
3	17	33	Inoculated	Direct	6	2.54407	positive
3	17	33	Inoculated	Direct	7	1.39794	negative
3	17	34	Exposed	Direct	2	2.65321	positive
3	17	34	Exposed	Direct	3	5.24304	positive
3	17	34	Exposed	Direct	4	6.30103	positive
3	17	34	Exposed	Direct	5	7.04139	positive
3	17	34	Exposed	Direct	6	5.57978	positive
3	17	34	Exposed	Direct	7	3.90309	positive
3	17	34	Exposed	Direct	8	1.39794	negative
3	18	35	Inoculated	Direct	1	6.41497	positive
3	18	35	Inoculated	Direct	2	6.44716	positive
3	18	35	Inoculated	Direct	3	5.36173	positive
3	18	35	Inoculated	Direct	4	3.55023	positive
3	18	35	Inoculated	Direct	5	2	positive
3	18	35	Inoculated	Direct	6	3.8451	positive
3	18	35	Inoculated	Direct	7	3.8451	positive
3	18	36	Exposed	Direct	2	1.69897	positive
3	18	36	Exposed	Direct	3	5.25527	positive
3	18	36	Exposed	Direct	4	6.16137	positive
3	18	36	Exposed	Direct	5	7.13033	positive
3	18	36	Exposed	Direct	6	5.69897	positive
3	18	36	Exposed	Direct	7	4.19033	positive
3	18	36	Exposed	Direct	8	2	positive
3	19	37	Inoculated	Direct	1	5.90309	positive
3	19	37	Inoculated	Direct	2	7.27875	positive
3	19	37	Inoculated	Direct	3	6.37107	positive
3	19	37	Inoculated	Direct	4	4.21748	positive
3	19	37	Inoculated	Direct	5	1.39794	negative
3	19	37	Inoculated	Direct	6	1.39794	negative
3	19	37	Inoculated	Direct	7	1.39794	negative
3	19	38	Exposed	Direct	2	2	positive
3	19	38	Exposed	Direct	3	5.35218	positive
3	19	38	Exposed	Direct	4	5.65321	positive
3	19	38	Exposed	Direct	5	7.19033	positive
3	19	38	Exposed	Direct	6	5.53782	positive
3	19	38	Exposed	Direct	7	3.77815	positive
3	19	38	Exposed	Direct	8	1.69897	positive
3	20	39	Inoculated	Direct	1	6.09691	positive
3	20	39	Inoculated	Direct	2	7.21748	positive
3	20	39	Inoculated	Direct	3	5.92942	positive
3	20	39	Inoculated	Direct	4	3.20412	positive
3	20	39	Inoculated	Direct	5	3.55023	positive
3	20	39	Inoculated	Direct	6	2.47712	positive
3	20	39	Inoculated	Direct	7	1.39794	negative
3	20	40	Exposed	Direct	2	2.17609	positive
3	20	40	Exposed	Direct	3	3.92942	positive
3	20	40	Exposed	Direct	4	5.07918	positive
3	20	40	Exposed	Direct	5	6.67669	positive
3	20	40	Exposed	Direct	6	6	positive
3	20	40	Exposed	Direct	7	4.92942	positive
3	20	40	Exposed	Direct	8	2.81291	positive
3	21	41	Inoculated	Aerosol	1	6.27875	positive
3	21	41	Inoculated	Aerosol	2	7.50515	positive
3	21	41	Inoculated	Aerosol	3	5.8451	positive
3	21	41	Inoculated	Aerosol	4	3.69897	positive
3	21	41	Inoculated	Aerosol	5	2.54407	positive
3	21	41	Inoculated	Aerosol	6	1.69897	positive
3	21	41	Inoculated	Aerosol	7	1.39794	negative
3	21	42	Exposed	Aerosol	2	1.39794	negative
3	21	42	Exposed	Aerosol	3	4.25527	positive
3	21	42	Exposed	Aerosol	4	5.53782	positive
3	21	42	Exposed	Aerosol	5	6.81291	positive
3	21	42	Exposed	Aerosol	6	6.37107	positive
3	21	42	Exposed	Aerosol	7	4.87506	positive
3	21	42	Exposed	Aerosol	8	2.60206	positive
3	22	43	Inoculated	Aerosol	1	6.38021	positive
3	22	43	Inoculated	Aerosol	2	7.09691	positive
3	22	43	Inoculated	Aerosol	3	6.25527	positive
3	22	43	Inoculated	Aerosol	4	3.8451	positive
3	22	43	Inoculated	Aerosol	5	3.04139	positive
3	22	43	Inoculated	Aerosol	6	2.39794	positive
3	22	43	Inoculated	Aerosol	7	1.39794	negative
3	22	44	Exposed	Aerosol	2	2	positive
3	22	44	Exposed	Aerosol	3	2.47712	positive
3	22	44	Exposed	Aerosol	4	5.63347	positive
3	22	44	Exposed	Aerosol	5	5.77815	positive
3	22	44	Exposed	Aerosol	6	6.41497	positive
3	22	44	Exposed	Aerosol	7	5.51188	positive
3	22	44	Exposed	Aerosol	8	4.35218	positive
3	23	45	Inoculated	Aerosol	1	5.92942	positive
3	23	45	Inoculated	Aerosol	2	6.92942	positive
3	23	45	Inoculated	Aerosol	3	7.04139	positive
3	23	45	Inoculated	Aerosol	4	5.33244	positive
3	23	45	Inoculated	Aerosol	5	3.25527	positive
3	23	45	Inoculated	Aerosol	6	2.97772	positive
3	23	45	Inoculated	Aerosol	7	2	positive
3	23	46	Exposed	Aerosol	2	1.39794	negative
3	23	46	Exposed	Aerosol	3	1.69897	positive
3	23	46	Exposed	Aerosol	4	5.47712	positive
3	23	46	Exposed	Aerosol	5	6.66745	positive
3	23	46	Exposed	Aerosol	6	6.30103	positive
3	23	46	Exposed	Aerosol	7	5.24304	positive
3	23	46	Exposed	Aerosol	8	4.47712	positive
3	24	47	Inoculated	Aerosol	1	6.8451	positive
3	24	47	Inoculated	Aerosol	2	7.4624	positive
3	24	47	Inoculated	Aerosol	3	5.43933	positive
3	24	47	Inoculated	Aerosol	4	3.77815	positive
3	24	47	Inoculated	Aerosol	5	2.65321	positive
3	24	47	Inoculated	Aerosol	6	2	positive
3	24	47	Inoculated	Aerosol	7	1.39794	negative
3	24	48	Exposed	Aerosol	2	1.69897	positive
3	24	48	Exposed	Aerosol	3	4.07918	positive
3	24	48	Exposed	Aerosol	4	5.92942	positive
3	24	48	Exposed	Aerosol	5	6.66745	positive
3	24	48	Exposed	Aerosol	6	6.81291	positive
3	24	48	Exposed	Aerosol	7	5.46982	positive
3	24	48	Exposed	Aerosol	8	3.60746	positive

## Sheet: SupFig_3ABC
sampleID	shannon_mean	shannon_low	shannon_high	richness_mean	richness_low	richness_high	evenness_mean	evenness_low	evenness_high
E1-GP01-D1	4.7572	4.71575	4.79865	666.4	650.244	682.556	0.7316	0.727615	0.735585
E1-GP01-D2	4.896	4.84889	4.94311	497.4	475.598	519.202	0.7884	0.78541	0.79139
E1-GP01-D3	4.9594	4.91198	5.00682	593.2	584.624	601.776	0.7766	0.769381	0.783819
E1-GP01-D4	4.4208	4.38982	4.45178	389.8	377.156	402.444	0.7412	0.737333	0.745067
E1-GP01-D5	4.1136	4.08862	4.13858	228.8	222.324	235.276	0.7572	0.756161	0.758239
E1-GP01-D6	3.6004	3.56523	3.63557	159.2	152.32	166.08	0.7102	0.706755	0.713645
E1-GP01-D7	3.3716	3.35288	3.39032	76.8	74.4116	79.1884	0.7766	0.772713	0.780487
E1-GP02-D2	6.6524	6.63624	6.66856	1044.6	1039.74	1049.46	0.957	0.954677	0.959323
E1-GP02-D3	0.9242	0.894421	0.953979	65.4	61.4151	69.3849	0.221	0.216272	0.225728
E1-GP02-D4	1.354	1.33388	1.37412	44.6	42.5223	46.6777	0.3566	0.350232	0.362968
E1-GP02-D5	0.9834	0.954712	1.01209	17.6	16.9199	18.2801	0.343	0.33214	0.35386
E1-GP02-D6	1.1346	1.10002	1.16918	43.4	38.7046	48.0954	0.3012	0.297644	0.304756
E1-GP02-D7	0.974	0.946417	1.00158	39.4	36.1621	42.6379	0.2654	0.254733	0.276067
E1-GP02-D8	2.9208	2.9025	2.9391	125.6	123.522	127.678	0.6042	0.598689	0.609711
E1-GP03-D1	5.424	5.35702	5.49098	934.6	911.015	958.185	0.793	0.784442	0.801558
E1-GP03-D2	5.3492	5.30975	5.38865	692.8	668.163	717.437	0.8178	0.813645	0.821955
E1-GP03-D3	4.8252	4.78911	4.86129	539.8	522.231	557.369	0.767	0.761806	0.772194
E1-GP03-D4	4.9476	4.92811	4.96709	387.6	376.861	398.339	0.8302	0.826868	0.833532
E1-GP03-D5	3.4844	3.45249	3.51631	120.4	116.932	123.868	0.7272	0.722604	0.731796
E1-GP03-D6	2.5512	2.53073	2.57167	43	36.9808	49.0192	0.6794	0.657475	0.701325
E1-GP03-D7	4.159	4.12968	4.18832	158	155.677	160.323	0.8216	0.816905	0.826295
E1-GP04-D2	6.6966	6.68098	6.71222	1048	1041.43	1054.57	0.9628	0.960958	0.964642
E1-GP04-D3	1.5894	1.55644	1.62236	80.2	78.8398	81.5602	0.3624	0.356471	0.368329
E1-GP04-D4	0.9654	0.929946	1.00085	40.6	36.5195	44.6805	0.2608	0.257586	0.264014
E1-GP04-D5	1.2878	1.25236	1.32324	40.8	37.7083	43.8917	0.3474	0.33942	0.35538
E1-GP04-D6	1.3936	1.35518	1.43202	60.2	54.029	66.371	0.3402	0.333784	0.346616
E1-GP04-D7	1.2556	1.23324	1.27796	38.8	37.1811	40.4189	0.3434	0.334166	0.352634
E1-GP04-D8	2.7226	2.67013	2.77507	120.2	119.645	120.755	0.5684	0.557136	0.579664
E1-GP05-D1	5.5534	5.49147	5.61533	845.8	819.972	871.628	0.8238	0.817505	0.830095
E1-GP05-D2	5.7696	5.73666	5.80254	886.8	877.007	896.593	0.85	0.845789	0.854211
E1-GP05-D3	5.8686	5.84112	5.89608	831	812.52	849.48	0.8732	0.870979	0.875421
E1-GP05-D4	5.6216	5.57298	5.67022	734.4	716.609	752.191	0.852	0.846806	0.857194
E1-GP05-D5	5.3218	5.28077	5.36283	558.4	533.511	583.289	0.8414	0.838162	0.844638
E1-GP05-D6	5.1684	5.15584	5.18096	475.6	468.543	482.657	0.8386	0.837489	0.839711
E1-GP05-D7	3.2326	3.22349	3.24171	92.4	87.9577	96.8423	0.7144	0.705125	0.723675
E1-GP06-D2	6.091	6.06381	6.11819	996.4	984.865	1007.93	0.8822	0.878755	0.885645
E1-GP06-D3	1.921	1.88541	1.95659	88.8	85.586	92.014	0.4282	0.420086	0.436314
E1-GP06-D4	1.809	1.78733	1.83067	71.2	64.5481	77.8519	0.4246	0.414721	0.434479
E1-GP06-D5	2.0856	2.06159	2.10961	91.2	85.9029	96.4971	0.4624	0.457958	0.466842
E1-GP06-D6	1.8792	1.84564	1.91276	56.6	54.0252	59.1748	0.4656	0.456493	0.474707
E1-GP06-D7	2.0346	1.99409	2.07511	101.2	89.6052	112.795	0.4408	0.43218	0.44942
E1-GP06-D8	1.7614	1.74659	1.77621	91.6	85.3545	97.8455	0.39	0.383917	0.396083
E1-GP07-D1	4.7912	4.77596	4.80644	610.6	601.971	619.229	0.747	0.745479	0.748521
E1-GP07-D2	5.8026	5.78215	5.82305	778.6	762.684	794.516	0.8716	0.869717	0.873483
E1-GP07-D3	5.8762	5.85249	5.89991	753.6	730.898	776.302	0.8868	0.885181	0.888419
E1-GP07-D4	5.5298	5.50898	5.55062	543.4	527.102	559.698	0.8782	0.875236	0.881164
E1-GP07-D5	5.281	5.23756	5.32444	433.4	422.034	444.766	0.8698	0.864959	0.874641
E1-GP07-D6	5.108	5.08777	5.12823	303.4	296.853	309.947	0.894	0.889699	0.898301
E1-GP07-D7	3.1044	3.07425	3.13455	138.8	129.287	148.313	0.6296	0.624664	0.634536
E1-GP08-D2	6.703	6.68669	6.71931	1053	1035.07	1070.93	0.9632	0.962161	0.964239
E1-GP08-D3	1.763	1.7361	1.7899	116.8	111.151	122.449	0.3704	0.366415	0.374385
E1-GP08-D4	1.7548	1.73281	1.77679	93.8	88.7259	98.8741	0.3868	0.381576	0.392024
E1-GP08-D5	1.5604	1.53711	1.58369	38	36.0368	39.9632	0.4292	0.419213	0.439187
E1-GP08-D6	2.0558	2.01328	2.09832	132.4	127.236	137.564	0.4208	0.412003	0.429597
E1-GP08-D7	1.7928	1.77336	1.81224	97.6	92.2883	102.912	0.3912	0.388812	0.393588
E1-GP08-D8	3.4098	3.37135	3.44825	154	150.715	157.285	0.677	0.669346	0.684654
E1-GP09-D1	4.7358	4.70318	4.76842	696.8	678.819	714.781	0.7238	0.719204	0.728396
E1-GP09-D2	4.2244	4.20123	4.24757	452.4	439.811	464.989	0.6908	0.686738	0.694862
E1-GP09-D3	4.7274	4.69924	4.75556	481.2	469.149	493.251	0.7652	0.76028	0.77012
E1-GP09-D4	3.9108	3.87624	3.94536	355.4	344.239	366.561	0.666	0.66011	0.67189
E1-GP09-D5	3.6816	3.64888	3.71432	229.6	217.165	242.035	0.6774	0.671806	0.682994
E1-GP09-D6	3.002	2.98213	3.02187	93.2	87.029	99.371	0.6622	0.654627	0.669773
E1-GP09-D7	2.0922	2.05159	2.13281	68	58.1056	77.8944	0.4964	0.487083	0.505717
E1-GP10-D4	6.7374	6.72198	6.75282	1198.4	1186.34	1210.46	0.9506	0.948344	0.952856
E1-GP10-D5	3.638	3.62174	3.65426	63	59.8344	66.1656	0.878	0.867799	0.888201
E1-GP10-D8	0.9444	0.858395	1.03041	109	101.396	116.604	0.2014	0.183959	0.218841
E1-GP11-D1	3.4928	3.46003	3.52557	442.4	426.63	458.17	0.5732	0.570508	0.575892
E1-GP11-D2	4.3634	4.34066	4.38614	393.2	377.509	408.891	0.7302	0.724416	0.735984
E1-GP11-D3	4.1706	4.14937	4.19183	332.8	321.646	343.954	0.7182	0.712976	0.723424
E1-GP11-D4	3.8872	3.84412	3.93028	199.6	190.882	208.318	0.734	0.727199	0.740801
E1-GP11-D5	3.1782	3.15528	3.20112	65.2	61.8683	68.5317	0.7608	0.75588	0.76572
E1-GP12-D3	6.9424	6.92981	6.95499	1343.8	1332.58	1355.02	0.9636	0.962489	0.964711
E1-GP12-D4	0.6348	0.62002	0.64958	30.2	29.6447	30.7553	0.1862	0.181359	0.191041
E1-GP12-D5	0.5734	0.542638	0.604162	81.4	77.6134	85.1866	0.1304	0.124737	0.136063
E1-GP12-D6	0.0454	0.0353663	0.0554337	17.4	14.0452	20.7548	0.01592	0.0133387	0.0185013
E1-GP12-D7	0.014	0.00660193	0.0213981	6.6	3.74147	9.45853	0.007214	0.00478174	0.00964626
E1-GP12-D8	0.0496	0.0303923	0.0688077	18.4	12.0931	24.7069	0.01696	0.0121378	0.0217822
E1-GP13-D1	4.2466	4.20386	4.28934	564.6	543.812	585.388	0.6702	0.666138	0.674262
E1-GP13-D2	5.2854	5.23613	5.33467	684.2	659.052	709.348	0.8096	0.804664	0.814536
E1-GP13-D3	5.2904	5.25548	5.32532	635.4	622.301	648.499	0.8196	0.816023	0.823177
E1-GP13-D4	4.5018	4.46254	4.54106	374	357.93	390.07	0.76	0.754659	0.765341
E1-GP13-D5	4.8646	4.85216	4.87704	342	334.602	349.398	0.8338	0.829289	0.838311
E1-GP13-D6	3.0584	3.03226	3.08454	138.6	132.479	144.721	0.6202	0.616333	0.624067
E1-GP13-D7	1.8418	1.78837	1.89523	105.6	101.245	109.955	0.3954	0.386335	0.404465
E1-GP14-D2	2.3896	2.38217	2.39703	62	57.3541	66.6459	0.5794	0.567634	0.591166
E1-GP14-D3	6.9918	6.97707	7.00653	1491.6	1473.9	1509.3	0.9568	0.955761	0.957839
E1-GP14-D4	0.9052	0.895727	0.914673	54	51.366	56.634	0.2268	0.22544	0.22816
E1-GP14-D5	0.661	0.644504	0.677496	28	25.5167	30.4833	0.1984	0.191795	0.205005
E1-GP14-D6	0.5214	0.507254	0.535546	13.8	11.4116	16.1884	0.2	0.181088	0.218912
E1-GP14-D7	0.726	0.702003	0.749997	36.2	31.1259	41.2741	0.2026	0.191825	0.213375
E1-GP14-D8	0.4438	0.429524	0.458076	15	14.122	15.878	0.164	0.155764	0.172236
E1-GP15-D1	4.408	4.39387	4.42213	435.8	425.323	446.277	0.7252	0.721986	0.728414
E1-GP15-D2	5.0914	5.04764	5.13516	584.4	565.313	603.487	0.799	0.793659	0.804341
E1-GP15-D3	5.0988	5.07111	5.12649	537.8	524.272	551.328	0.811	0.808366	0.813634
E1-GP15-D4	4.6956	4.68005	4.71115	329.2	324.953	333.447	0.81	0.808037	0.811963
E1-GP15-D5	2.5852	2.56739	2.60301	69.4	67.5169	71.2831	0.6096	0.606023	0.613177
E1-GP15-D6	2.8828	2.85805	2.90755	46.6	42.6151	50.5849	0.7508	0.731536	0.770064
E1-GP16-D4	4.941	4.91105	4.97095	206.2	204.84	207.56	0.9272	0.921284	0.933116
E1-GP16-D5	4.6678	4.64806	4.68754	168.6	167.489	169.711	0.9104	0.906415	0.914385
E1-GP16-D8	4.3446	4.33867	4.35053	123.2	121.16	125.24	0.9024	0.89968	0.90512
E2-GP17-D1	4.7652	4.74814	4.78226	445	433.929	456.071	0.7816	0.776743	0.786457
E2-GP17-D2	5.5476	5.51276	5.58244	634	617.295	650.705	0.86	0.856834	0.863166
E2-GP17-D3	4.8702	4.84133	4.89907	527.8	511.649	543.951	0.777	0.773275	0.780725
E2-GP17-D4	4.9602	4.93385	4.98655	380.4	364.753	396.047	0.8348	0.829576	0.840024
E2-GP17-D5	4.4446	4.42372	4.46548	301	292.442	309.558	0.779	0.775173	0.782827
E2-GP17-D6	4.7654	4.74135	4.78945	282.8	273.872	291.728	0.8444	0.837235	0.851565
E2-GP17-D7	4.7756	4.74307	4.80813	270.6	263.543	277.657	0.8524	0.848226	0.856574
E2-GP18-D1	4.6936	4.65548	4.73172	467.8	449.927	485.673	0.7634	0.759717	0.767083
E2-GP18-D2	5.3412	5.29867	5.38373	733.4	712.817	753.983	0.8098	0.80488	0.81472
E2-GP18-D3	5.069	5.03659	5.10141	593.8	586.278	601.322	0.7938	0.787755	0.799845
E2-GP18-D4	4.6242	4.57878	4.66962	397.2	382.524	411.876	0.7728	0.768645	0.776955
E2-GP18-D5	4.7192	4.69796	4.74044	310	305.882	314.118	0.8226	0.818615	0.826585
E2-GP18-D6	4.5072	4.48558	4.52882	335	326.905	343.095	0.7754	0.769945	0.780855
E2-GP18-D7	4.6646	4.64276	4.68644	319.2	312.376	326.024	0.8092	0.806508	0.811892
E2-GP19-D1	4.902	4.88993	4.91407	505.2	486.484	523.916	0.7878	0.783738	0.791862
E2-GP19-D2	5.2454	5.21417	5.27663	570.2	557.864	582.536	0.8266	0.821587	0.831613
E2-GP19-D3	4.519	4.45551	4.58249	450.6	434.564	466.636	0.7396	0.733112	0.746088
E2-GP19-D4	4.0912	4.06303	4.11937	297.2	286.946	307.454	0.7186	0.715245	0.721955
E2-GP19-D5	3.057	3.01062	3.10338	259.2	247.117	271.283	0.5502	0.545863	0.554537
E2-GP19-D6	2.4008	2.35779	2.44381	211.2	209.16	213.24	0.4484	0.439906	0.456894
E2-GP19-D7	4.6476	4.62666	4.66854	220	212.196	227.804	0.8616	0.856145	0.867055
E2-GP20-D1	4.4866	4.45473	4.51847	429.4	413.63	445.17	0.7398	0.735738	0.743862
E2-GP20-D2	5.6026	5.53651	5.66869	792.6	780.639	804.561	0.8392	0.830669	0.847731
E2-GP20-D3	5.2702	5.24384	5.29656	623.6	605.744	641.456	0.819	0.815834	0.822166
E2-GP20-D4	5.0642	5.04131	5.08709	520.2	509.15	531.25	0.8098	0.805375	0.814225
E2-GP20-D5	4.6856	4.64265	4.72855	388.4	374.172	402.628	0.786	0.781523	0.790477
E2-GP20-D6	4.1458	4.13152	4.16008	270.2	265.439	274.961	0.7404	0.736717	0.744083
E2-GP20-D7	4.545	4.52056	4.56944	251.4	247.415	255.385	0.8224	0.817236	0.827564
E2-GP21-D1	2.6178	2.54783	2.68777	261.8	253.879	269.721	0.4704	0.459769	0.481031
E2-GP21-D2	3.575	3.5676	3.5824	285.8	280.726	290.874	0.6322	0.628868	0.635532
E2-GP21-D3	3.5256	3.51434	3.53686	245	237.396	252.604	0.6408	0.638108	0.643492
E2-GP21-D4	2.9632	2.90069	3.02571	254.8	242.156	267.444	0.535	0.527001	0.542999
E2-GP21-D5	2.5682	2.51373	2.62267	237.6	229.382	245.818	0.4696	0.461106	0.478094
E2-GP21-D6	2.8702	2.83964	2.90076	250.4	249.289	251.511	0.5196	0.514216	0.524984
E2-GP21-D7	2.3748	2.34054	2.40906	212.2	207.863	216.537	0.4434	0.435666	0.451134
E2-GP22-D1	4.314	4.24564	4.38236	385.4	368.452	402.348	0.7246	0.718112	0.731088
E2-GP22-D2	5.238	5.20276	5.27324	606.2	591.577	620.823	0.8174	0.814162	0.820638
E2-GP22-D3	4.4102	4.39506	4.42534	436.4	422.612	450.188	0.7256	0.721917	0.729283
E2-GP22-D4	3.7918	3.76932	3.81428	318.8	303.633	333.967	0.6578	0.655255	0.660345
E2-GP22-D5	3.4164	3.3861	3.4467	296.2	286.29	306.11	0.6002	0.595126	0.605274
E2-GP22-D6	5.0074	4.98868	5.02612	466.8	457.327	476.273	0.815	0.81061	0.81939
E2-GP22-D7	4.7072	4.68503	4.72937	235.8	226.959	244.641	0.8618	0.852744	0.870856
E2-GP23-D1	3.076	3.04737	3.10463	243	239.959	246.041	0.5598	0.555204	0.564396
E2-GP23-D2	4.6198	4.56568	4.67392	417	411.517	422.483	0.7656	0.757816	0.773384
E2-GP23-D3	3.8534	3.82401	3.88279	327.4	317.56	337.24	0.6656	0.663025	0.668175
E2-GP23-D4	3.6464	3.59932	3.69348	296.4	283.598	309.202	0.6408	0.6337	0.6479
E2-GP23-D5	3.6136	3.5709	3.6563	255.4	251.513	259.287	0.652	0.645313	0.658687
E2-GP23-D6	3.2436	3.20775	3.27945	260.2	248.739	271.661	0.5834	0.579823	0.586977
E2-GP23-D7	4.6346	4.60071	4.66849	233.4	226.679	240.121	0.8502	0.843724	0.856676
E2-GP24-D1	4.0818	4.04484	4.11876	342.8	332.213	353.387	0.6994	0.694311	0.704489
E2-GP24-D2	5.1622	5.11785	5.20655	626.4	613.183	639.617	0.8016	0.796905	0.806295
E2-GP24-D3	4.3612	4.29596	4.42644	491.2	468.231	514.169	0.7038	0.697819	0.709781
E2-GP24-D4	4.3666	4.32912	4.40408	399.2	390.059	408.341	0.729	0.723243	0.734757
E2-GP24-D5	4.5404	4.5	4.5808	363.2	354.898	371.502	0.7704	0.764155	0.776645
E2-GP24-D6	4.6882	4.65434	4.72206	258.2	251.376	265.024	0.8444	0.837565	0.851235
E2-GP24-D7	4.5554	4.52438	4.58642	230.8	223.381	238.219	0.8374	0.832464	0.842336
E2-GP25-D2	4.7272	4.70235	4.75206	223	219.173	226.827	0.8742	0.869359	0.879041
E2-GP25-D3	3.7454	3.72346	3.76734	65.8	63.5788	68.0212	0.8946	0.885366	0.903834
E2-GP25-D4	3.6928	3.68581	3.69979	53.6	52.9199	54.2801	0.9274	0.923415	0.931385
E2-GP25-D5	4.4714	4.44667	4.49613	142.4	141.72	143.08	0.902	0.897191	0.906809
E2-GP25-D6	4.7158	4.68876	4.74284	214.8	208.629	220.971	0.878	0.873112	0.882888
E2-GP25-D7	4.5534	4.51122	4.59558	201.2	196.604	205.796	0.8586	0.850151	0.867049
E2-GP25-D8	4.5824	4.56541	4.59939	152.8	151.761	153.839	0.911	0.907834	0.914166
E2-GP26-D2	4.5968	4.57556	4.61804	216.4	210.032	222.768	0.8548	0.853181	0.856419
E2-GP26-D3	0.862	0.814874	0.909126	54.8	51.8356	57.7644	0.2152	0.204185	0.226215
E2-GP26-D4	0.4004	0.377294	0.423506	25.8	21.7384	29.8616	0.1236	0.116435	0.130765
E2-GP26-D5	0.1886	0.165695	0.211505	10.4	7.54147	13.2585	0.0816	0.0721928	0.0910072
E2-GP26-D6	0.2606	0.229713	0.291487	43.2	34.229	52.171	0.06932	0.0641092	0.0745308
E2-GP26-D7	0.4552	0.423539	0.486861	81	73.55	88.45	0.10356	0.0972083	0.109912
E2-GP26-D8	2.0684	2.03112	2.10568	220.2	215.775	224.625	0.3834	0.376795	0.390005
E2-GP27-D2	4.5132	4.47634	4.55006	195.2	189.551	200.849	0.8558	0.848486	0.863114
E2-GP27-D3	4.0914	4.05204	4.13076	144.4	142.517	146.283	0.8226	0.81375	0.83145
E2-GP27-D4	0.256	0.232327	0.279673	35.2	32.3686	38.0314	0.07198	0.0653273	0.0786327
E2-GP27-D5	0.9618	0.949309	0.974291	54.8	51.0338	58.5662	0.2404	0.236513	0.244287
E2-GP27-D6	0.7154	0.685579	0.745221	78.4	71.5652	85.2348	0.1642	0.157665	0.170735
E2-GP27-D7	0.8942	0.870981	0.917419	80.4	73.2348	87.5652	0.204	0.197917	0.210083
E2-GP27-D8	1.8092	1.76897	1.84943	187.2	181.284	193.116	0.3458	0.337879	0.353721
E2-GP28-D2	4.6086	4.58849	4.62871	236.2	228.039	244.361	0.8434	0.838387	0.848413
E2-GP28-D3	3.6838	3.65709	3.71051	65.8	64.1811	67.4189	0.88	0.870918	0.889082
E2-GP28-D4	1.0462	1.03106	1.06134	42.6	41.9199	43.2801	0.2786	0.274813	0.282387
E2-GP28-D5	0.4976	0.485258	0.509942	14.4	12.9843	15.8157	0.1868	0.17689	0.19671
E2-GP28-D6	1.233	1.19615	1.26985	90.4	83.7946	97.0054	0.2738	0.268959	0.278641
E2-GP28-D7	1.2704	1.22735	1.31345	82	77.1116	86.8884	0.2884	0.281235	0.295565
E2-GP28-D8	2.7268	2.6648	2.7888	193.8	186.381	201.219	0.518	0.505866	0.530134
E2-GP29-D2	4.4648	4.41767	4.51193	201.4	198.98	203.82	0.8416	0.83262	0.85058
E2-GP29-D3	4.5536	4.53908	4.56812	213.2	207.831	218.569	0.8492	0.845755	0.852645
E2-GP29-D4	3.6728	3.65019	3.69541	71.6	69.7169	73.4831	0.8598	0.854802	0.864798
E2-GP29-D5	0.1806	0.173275	0.187925	37.4	34.6797	40.1203	0.04988	0.0476634	0.0520966
E2-GP29-D6	0.0288	0.0161557	0.0414443	11.6	8.0228	15.1772	0.011644	0.00792322	0.0153648
E2-GP29-D7	0.012	0.00859956	0.0154004	5.8	4.76115	6.83885	0.006776	0.00561507	0.00793693
E2-GP29-D8	0.2254	0.195826	0.254974	67	61.1103	72.8897	0.05362	0.0469372	0.0603028
E2-GP30-D2	4.6128	4.58251	4.64309	209.4	204.016	214.784	0.8632	0.854272	0.872128
E2-GP30-D3	4.675	4.6583	4.6917	209.6	206.741	212.459	0.8748	0.871836	0.877764
E2-GP30-D4	3.5674	3.5571	3.5777	40.8	40.2447	41.3553	0.9618	0.957553	0.966047
E2-GP30-D5	4.016	4.008	4.024	66.2	65.1611	67.2389	0.958	0.954715	0.961285
E2-GP30-D6	4.319	4.30325	4.33475	120.8	119.761	121.839	0.9008	0.898412	0.903188
E2-GP30-D7	4.5256	4.49536	4.55584	202.8	196.755	208.845	0.8522	0.842768	0.861632
E2-GP30-D8	4.5298	4.5092	4.5504	148.2	147.161	149.239	0.9062	0.902538	0.909862
E2-GP31-D2	4.6792	4.65858	4.69982	217.8	212.289	223.311	0.8694	0.865226	0.873574
E2-GP31-D3	4.783	4.76362	4.80238	225.8	219.884	231.716	0.8824	0.876279	0.888521
E2-GP31-D4	4.4278	4.40229	4.45331	210.2	201.446	218.954	0.828	0.825366	0.830634
E2-GP31-D5	2.8904	2.86488	2.91592	61.2	59.8398	62.5602	0.7028	0.693915	0.711685
E2-GP31-D6	0.3408	0.317316	0.364284	50.8	49.7611	51.8389	0.08678	0.0811387	0.0924213
E2-GP31-D7	0.0562	0.0427579	0.0696421	18	13.3541	22.6459	0.01946	0.01638	0.02254
E2-GP31-D8	0.0434	0.0340834	0.0527166	14.8	11.4683	18.1317	0.01608	0.0137514	0.0184086
E2-GP32-D2	4.4468	4.41305	4.48055	208	201.489	214.511	0.8332	0.829755	0.836645
E2-GP32-D3	4.5398	4.505	4.5746	209.4	201.716	217.084	0.8494	0.843279	0.855521
E2-GP32-D4	3.977	3.96593	3.98807	64	63.122	64.878	0.9562	0.951953	0.960447
E2-GP32-D5	4.5406	4.52159	4.55961	147.2	144.812	149.588	0.9094	0.905319	0.913481
E2-GP32-D6	4.5826	4.55044	4.61476	215.6	212.362	218.838	0.8528	0.8457	0.8599
E2-GP32-D7	4.5512	4.51703	4.58537	228.8	221.7	235.9	0.838	0.833882	0.842118
E2-GP32-D8	4.3448	4.32475	4.36485	126.8	124.76	128.84	0.8974	0.891032	0.903768
E3-GP33-D1	5.4528	5.42563	5.47997	640.2	624.682	655.718	0.844	0.841366	0.846634
E3-GP33-D2	5.9514	5.91356	5.98924	885.4	868.182	902.618	0.877	0.872272	0.881728
E3-GP33-D3	5.698	5.6694	5.7266	810.8	803.754	817.846	0.8506	0.846426	0.854774
E3-GP33-D4	5.1356	5.10486	5.16634	614.4	605.86	622.94	0.7998	0.796355	0.803245
E3-GP33-D5	5.4278	5.40623	5.44937	543.2	535.886	550.514	0.8618	0.858355	0.865245
E3-GP33-D6	5.3468	5.32219	5.37141	464.4	447.159	481.641	0.8708	0.867034	0.874566
E3-GP33-D7	5.4786	5.44791	5.50929	536.6	522.291	550.909	0.8718	0.868586	0.875014
E3-GP34-D2	3.879	3.86367	3.89433	62.2	60.8398	63.5602	0.9392	0.936508	0.941892
E3-GP34-D3	1.3822	1.35637	1.40803	52.8	49.9686	55.6314	0.3486	0.344335	0.352865
E3-GP34-D4	1.361	1.33217	1.38983	54.2	49.6042	58.7958	0.341	0.338366	0.343634
E3-GP34-D5	1.8156	1.79177	1.83943	178.8	167.373	190.227	0.3502	0.34816	0.35224
E3-GP34-D6	1.656	1.61103	1.70097	159.4	150.125	168.675	0.3266	0.319653	0.333547
E3-GP34-D7	1.6752	1.64027	1.71013	144.6	140.813	148.387	0.3366	0.331361	0.341839
E3-GP34-D8	5.1272	5.09309	5.16131	384.4	374.798	394.002	0.8616	0.858245	0.864955
E3-GP35-D1	5.4434	5.41439	5.47241	586.2	580.689	591.711	0.854	0.849438	0.858562
E3-GP35-D2	5.5762	5.53353	5.61887	709.8	692.43	727.17	0.8494	0.844705	0.854095
E3-GP35-D3	4.531	4.48175	4.58025	586.4	572.199	600.601	0.7108	0.704884	0.716716
E3-GP35-D4	5.1242	5.09769	5.15071	521.6	509.258	533.942	0.819	0.816088	0.821912
E3-GP35-D5	5.3108	5.27358	5.34802	461.8	448.473	475.127	0.8656	0.859803	0.871397
E3-GP35-D6	5.0452	5.0277	5.0627	435	423.688	446.312	0.8306	0.828025	0.833175
E3-GP35-D7	4.8774	4.84479	4.91001	405.4	399.537	411.263	0.8122	0.808138	0.816262
E3-GP36-D2	3.5202	3.50558	3.53482	43.2	42.1611	44.2389	0.9348	0.931138	0.938462
E3-GP36-D3	1.52	1.50698	1.53302	75.8	72.3545	79.2455	0.3512	0.348369	0.354031
E3-GP36-D4	2.46	2.40976	2.51024	256.4	247.001	265.799	0.4436	0.436822	0.450378
E3-GP36-D5	1.8716	1.85176	1.89144	44.6	39.9046	49.2954	0.4934	0.4836	0.5032
E3-GP36-D6	2.1036	2.08326	2.12394	227	223.834	230.166	0.3876	0.383713	0.391487
E3-GP36-D7	3.3792	3.32979	3.42861	439.2	428.185	450.215	0.555	0.547396	0.562604
E3-GP36-D8	3.9164	3.89762	3.93518	124.8	122.579	127.021	0.8116	0.806436	0.816764
E3-GP37-D1	5.36	5.32718	5.39282	686.8	671.232	702.368	0.8206	0.817132	0.824068
E3-GP37-D2	5.746	5.6903	5.8017	838.8	819.101	858.499	0.8536	0.847737	0.859463
E3-GP37-D3	5.6042	5.57728	5.63112	788.6	767.868	809.332	0.84	0.83638	0.84362
E3-GP37-D4	5.8634	5.84505	5.88175	780.4	768.342	792.458	0.8804	0.877541	0.883259
E3-GP37-D5	5.1276	5.1125	5.1427	434	424.106	443.894	0.8444	0.839623	0.849177
E3-GP37-D6	5.1754	5.13144	5.21936	454.2	443.723	464.677	0.8458	0.839505	0.852095
E3-GP37-D7	5.126	5.10786	5.14414	428.6	417.683	439.517	0.8458	0.84065	0.85095
E3-GP38-D2	3.737	3.72853	3.74547	52.2	48.7545	55.6455	0.9454	0.929802	0.960998
E3-GP38-D3	1.5436	1.49796	1.58924	74.6	69.2883	79.9117	0.3584	0.345598	0.371202
E3-GP38-D4	2.597	2.55519	2.63881	255.6	239.349	271.851	0.4686	0.465023	0.472177
E3-GP38-D5	1.8726	1.82868	1.91652	76.4	70.2166	82.5834	0.432	0.426045	0.437955
E3-GP38-D6	2.5626	2.50002	2.62518	264.6	254.839	274.361	0.4594	0.449252	0.469548
E3-GP38-D7	4.5812	4.54262	4.61978	444.6	434.918	454.282	0.7514	0.747045	0.755755
E3-GP38-D8	4.1058	4.08756	4.12404	114	111.677	116.323	0.8672	0.864236	0.870164
E3-GP39-D1	5.102	5.06049	5.14351	570.4	552.097	588.703	0.804	0.797313	0.810687
E3-GP39-D2	5.3958	5.37135	5.42025	698.6	684.051	713.149	0.824	0.819112	0.828888
E3-GP39-D3	4.8102	4.77884	4.84156	525.8	510.109	541.491	0.7678	0.761884	0.773716
E3-GP39-D4	5.045	5.01438	5.07562	441.6	436.361	446.839	0.8286	0.823823	0.833377
E3-GP39-D5	5.1228	5.09413	5.15147	446.4	437.682	455.118	0.8394	0.83641	0.84239
E3-GP39-D6	5.3418	5.31113	5.37247	561.2	548.077	574.323	0.844	0.8406	0.8474
E3-GP39-D7	5.1674	5.10974	5.22506	409.4	398.661	420.139	0.8592	0.851939	0.866461
E3-GP40-D2	3.7598	3.73872	3.78088	72.8	68.5529	77.0471	0.8774	0.866378	0.888422
E3-GP40-D3	4.2382	4.20966	4.26674	118	116.758	119.242	0.8884	0.882945	0.893855
E3-GP40-D4	2.3686	2.33832	2.39888	104.4	101.41	107.39	0.5094	0.504872	0.513928
E3-GP40-D5	2.5396	2.52051	2.55869	130.6	127.245	133.955	0.5214	0.517613	0.525187
E3-GP40-D6	2.4988	2.47818	2.51942	181.4	173.666	189.134	0.4806	0.47788	0.48332
E3-GP40-D7	2.7104	2.65676	2.76404	289.2	275.279	303.121	0.4784	0.471128	0.485672
E3-GP40-D8	3.4586	3.40066	3.51654	126.6	124.717	128.483	0.7146	0.70101	0.72819
E3-GP41-D1	4.8794	4.81967	4.93913	567	541.523	592.477	0.7696	0.764905	0.774295
E3-GP41-D2	6.0522	6.03332	6.07108	966.8	953.974	979.626	0.8806	0.879489	0.881711
E3-GP41-D3	5.5484	5.51828	5.57852	776	765.428	786.572	0.8338	0.82888	0.83872
E3-GP41-D4	5.437	5.37529	5.49871	570.8	549.269	592.331	0.8564	0.851387	0.861413
E3-GP41-D5	5.3632	5.3339	5.3925	459	448.686	469.314	0.875	0.870354	0.879646
E3-GP41-D6	5.0918	5.07643	5.10717	387.6	382.436	392.764	0.8546	0.852522	0.856678
E3-GP41-D7	5.0134	5.00674	5.02006	400.6	390.918	410.282	0.8366	0.834344	0.838856
E3-GP42-D2	5.328	5.29686	5.35914	605.8	592.244	619.356	0.8318	0.826959	0.836641
E3-GP42-D3	2.2254	2.19224	2.25856	46.4	45.2894	47.5106	0.58	0.572921	0.587079
E3-GP42-D4	1.4426	1.41118	1.47402	45.8	40.7259	50.8741	0.3778	0.374586	0.381014
E3-GP42-D5	1.4924	1.46516	1.51964	29	24.4378	33.5622	0.4444	0.422387	0.466413
E3-GP42-D6	1.714	1.70006	1.72794	126.2	117.715	134.685	0.3544	0.349088	0.359712
E3-GP42-D7	1.9882	1.95106	2.02534	248.2	241.1	255.3	0.3606	0.352382	0.368818
E3-GP42-D8	2.6768	2.64882	2.70478	125.4	122.68	128.12	0.554	0.546654	0.561346
E3-GP43-D1	4.3094	4.2705	4.3483	455.6	445.918	465.282	0.704	0.698956	0.709044
E3-GP43-D2	5.5532	5.54389	5.56251	767.2	752.393	782.007	0.8358	0.833579	0.838021
E3-GP43-D3	5.2856	5.24081	5.33039	702	680.983	723.017	0.8064	0.802415	0.810385
E3-GP43-D4	5.3854	5.3567	5.4141	568.4	559.726	577.074	0.8492	0.845644	0.852756
E3-GP43-D5	5.2808	5.26589	5.29571	505.6	493.801	517.399	0.8482	0.845812	0.850588
E3-GP43-D6	5.2166	5.18585	5.24735	371.6	367.158	376.042	0.8816	0.875606	0.887594
E3-GP43-D7	5.202	5.17173	5.23227	429.4	420.293	438.507	0.8582	0.853126	0.863274
E3-GP44-D2	3.6912	3.68455	3.69785	43	43	43	0.9816	0.979934	0.983266
E3-GP44-D3	3.8184	3.80283	3.83397	62	60.7583	63.2417	0.925	0.922088	0.927912
E3-GP44-D4	0.5218	0.487453	0.556147	33.4	27.9452	38.8548	0.149	0.141654	0.156346
E3-GP44-D5	0.935	0.916562	0.953438	19	15.488	22.512	0.319	0.303767	0.334233
E3-GP44-D6	1.45	1.41271	1.48729	141.4	125.533	157.267	0.2932	0.290108	0.296292
E3-GP44-D7	1.369	1.33795	1.40005	156	147.003	164.997	0.2712	0.266604	0.275796
E3-GP44-D8	1.1744	1.15956	1.18924	93.8	86.8091	100.791	0.2588	0.257761	0.259839
E3-GP45-D1	4.5954	4.54999	4.64081	514	502.155	525.845	0.7362	0.730619	0.741781
E3-GP45-D2	5.8864	5.8731	5.8997	875.2	861.729	888.671	0.869	0.868122	0.869878
E3-GP45-D3	5.2334	5.20208	5.26472	695	686.089	703.911	0.7996	0.795713	0.803487
E3-GP45-D4	5.2346	5.2099	5.2593	642.8	634.406	651.194	0.8096	0.806023	0.813177
E3-GP45-D5	5.2458	5.20801	5.28359	494.8	489.289	500.311	0.8454	0.840387	0.850413
E3-GP45-D6	5.2158	5.18962	5.24198	483.2	471.84	494.56	0.8442	0.842358	0.846042
E3-GP45-D7	4.845	4.8132	4.8768	377.8	372.88	382.72	0.8164	0.811387	0.821413
E3-GP46-D2	5.0232	4.98805	5.05835	363.8	353.104	374.496	0.8518	0.847933	0.855667
E3-GP46-D3	3.3506	3.34302	3.35818	35.4	33.9843	36.8157	0.9396	0.929264	0.949936
E3-GP46-D4	0.1588	0.134765	0.182835	38	34.0735	41.9265	0.04354	0.0380488	0.0490312
E3-GP46-D5	0.032	0.029366	0.034634	10.2	8.83983	11.5602	0.01376	0.0122302	0.0152898
E3-GP46-D6	0.7538	0.680031	0.827569	186.2	165.696	206.704	0.1444	0.132932	0.155868
E3-GP46-D7	0.7566	0.721916	0.791284	174	167.199	180.801	0.1466	0.141006	0.152194
E3-GP46-D8	0.5686	0.555619	0.581581	98.4	96.1444	100.656	0.124	0.122037	0.125963
E3-GP47-D1	5.3078	5.26965	5.34595	565.8	552.589	579.011	0.8376	0.832823	0.842377
E3-GP47-D2	5.6462	5.62262	5.66978	775.2	760.55	789.85	0.8486	0.847184	0.850016
E3-GP47-D3	5.4528	5.4246	5.481	627	604.444	649.556	0.8466	0.845184	0.848016
E3-GP47-D4	5.3786	5.33579	5.42141	537	526.913	547.087	0.8558	0.849884	0.861716
E3-GP47-D5	5.2016	5.16792	5.23528	387.8	383.553	392.047	0.8728	0.86788	0.87772
E3-GP47-D6	4.863	4.82344	4.90256	330.8	327.138	334.462	0.8384	0.831343	0.845457
E3-GP47-D7	5.1594	5.15187	5.16693	370.2	364.416	375.984	0.8724	0.869825	0.874975
E3-GP48-D2	3.4996	3.49444	3.50476	42	40.7583	43.2417	0.9366	0.929328	0.943872
E3-GP48-D3	2.1172	2.09107	2.14333	53.6	51.9341	55.2659	0.5318	0.523686	0.539914
E3-GP48-D4	0.6322	0.608997	0.655403	74.2	65.0167	83.3833	0.147	0.143074	0.150926
E3-GP48-D5	0.6448	0.606596	0.683004	69.6	61.0605	78.1395	0.1522	0.14635	0.15805
E3-GP48-D6	0.5216	0.487194	0.556006	62.2	55.9054	68.4946	0.1262	0.120619	0.131781
E3-GP48-D7	1.3894	1.36666	1.41214	232.4	218.118	246.682	0.2552	0.253581	0.256819
E3-GP48-D8	2.8568	2.79009	2.92351	161	158.517	163.483	0.5624	0.550279	0.574521

## Sheet: SupFig_4A
sampleID	barcodeID	amplicon_barcode_frequency	wgs_barcode_frequency
E1-GP01-D1	CACAACCCCAAT	1.00133e-05	0
E1-GP01-D1	CACAACCCCAGT	1.00133e-05	0
E1-GP01-D1	CACAACCCCGAC	1.00133e-05	0
E1-GP01-D1	CACAACCCCGAT	1.00133e-05	0
E1-GP01-D1	CACAACCCCGGT	1.00133e-05	0
E1-GP01-D1	CACAACCCTAAC	6.00799e-05	0
E1-GP01-D1	CACAACCCTAAT	0.000290386	0
E1-GP01-D1	CACAACCCTAGC	2.00266e-05	0
E1-GP01-D1	CACAACCCTGAC	0.000100133	0
E1-GP01-D1	CACAACCCTGAT	0.000220293	0
E1-GP01-D1	CACAACCCTGGC	1.00133e-05	0
E1-GP01-D1	CACAACCCTGGT	0.0001502	0
E1-GP01-D1	CACAACCTCAAT	0.00018024	0.000993049
E1-GP01-D1	CACAACCTCAGC	0.000861145	0.00297915
E1-GP01-D1	CACAACCTCAGT	0.00024032	0
E1-GP01-D1	CACAACCTCGAC	0.000160213	0
E1-GP01-D1	CACAACCTCGGT	1.00133e-05	0
E1-GP01-D1	CACAACCTTAAC	0.000140186	0
E1-GP01-D1	CACAACCTTAAT	0.000190253	0
E1-GP01-D1	CACAACCTTAGC	1.00133e-05	0
E1-GP01-D1	CACAACCTTGAC	0.0001502	0
E1-GP01-D1	CACAACTCCAAC	1.00133e-05	0
E1-GP01-D1	CACAACTCCAAT	0	0.0019861
E1-GP01-D1	CACAACTCCAGT	6.00799e-05	0
E1-GP01-D1	CACAACTCCGAC	0.000330439	0
E1-GP01-D1	CACAACTCCGAT	0.000110146	0
E1-GP01-D1	CACAACTCCGGC	0.000130173	0
E1-GP01-D1	CACAACTCCGGT	1.00133e-05	0
E1-GP01-D1	CACAACTCTAAC	0.00012016	0
E1-GP01-D1	CACAACTCTAAT	1.00133e-05	0
E1-GP01-D1	CACAACTCTAGC	0.00012016	0
E1-GP01-D1	CACAACTCTGAT	6.00799e-05	0
E1-GP01-D1	CACAACTTCAAC	0.0001502	0
E1-GP01-D1	CACAACTTCAGT	0.000470626	0
E1-GP01-D1	CACAACTTCGAC	0.000160213	0
E1-GP01-D1	CACAACTTCGAT	0.000630839	0
E1-GP01-D1	CACAACTTCGGT	1.00133e-05	0
E1-GP01-D1	CACAACTTTAAC	0.00362482	0.000993049
E1-GP01-D1	CACAACTTTAAT	0.000130173	0
E1-GP01-D1	CACAACTTTAGC	1.00133e-05	0.000993049
E1-GP01-D1	CACAACTTTAGT	0.000130173	0
E1-GP01-D1	CACAACTTTGAT	1.00133e-05	0
E1-GP01-D1	CACAATCCCAAC	1.00133e-05	0
E1-GP01-D1	CACAATCCCAAT	0.000340453	0
E1-GP01-D1	CACAATCCCAGT	0.0003004	0
E1-GP01-D1	CACAATCCCGAC	0.000170226	0
E1-GP01-D1	CACAATCCCGAT	1.00133e-05	0
E1-GP01-D1	CACAATCCCGGC	1.00133e-05	0
E1-GP01-D1	CACAATCCCGGT	0.00021028	0
E1-GP01-D1	CACAATCCTAAC	9.01199e-05	0
E1-GP01-D1	CACAATCCTAAT	0.00649864	0.00297915
E1-GP01-D1	CACAATCCTAGT	1.00133e-05	0
E1-GP01-D1	CACAATCCTGAC	7.00932e-05	0
E1-GP01-D1	CACAATCCTGAT	0	0.000993049
E1-GP01-D1	CACAATCCTGGC	1.00133e-05	0
E1-GP01-D1	CACAATCCTGGT	9.01199e-05	0
E1-GP01-D1	CACAATCTCAGT	1.00133e-05	0
E1-GP01-D1	CACAATCTCGAC	1.00133e-05	0
E1-GP01-D1	CACAATCTCGGC	1.00133e-05	0
E1-GP01-D1	CACAATCTCGGT	9.01199e-05	0
E1-GP01-D1	CACAATCTTAAC	2.00266e-05	0
E1-GP01-D1	CACAATCTTAAT	0.000230306	0
E1-GP01-D1	CACAATCTTAGC	0.000100133	0
E1-GP01-D1	CACAATCTTAGT	0.000110146	0
E1-GP01-D1	CACAATCTTGAT	3.004e-05	0
E1-GP01-D1	CACAATCTTGGT	0.000170226	0
E1-GP01-D1	CACAATTCCAAC	0.00021028	0
E1-GP01-D1	CACAATTCCAAT	0.0113952	0
E1-GP01-D1	CACAATTCCAGC	8.01065e-05	0
E1-GP01-D1	CACAATTCCAGT	2.00266e-05	0
E1-GP01-D1	CACAATTCCGAC	2.00266e-05	0
E1-GP01-D1	CACAATTCCGGT	1.00133e-05	0
E1-GP01-D1	CACAATTCTAAT	0.000170226	0
E1-GP01-D1	CACAATTCTGGC	1.00133e-05	0
E1-GP01-D1	CACAATTTCAAC	1.00133e-05	0
E1-GP01-D1	CACAATTTCAGT	0.000470626	0
E1-GP01-D1	CACAATTTCGAC	0.00027036	0
E1-GP01-D1	CACAATTTCGAT	9.01199e-05	0
E1-GP01-D1	CACAATTTCGGC	1.00133e-05	0
E1-GP01-D1	CACAATTTCGGT	0.000110146	0
E1-GP01-D1	CACAATTTTAAC	1.00133e-05	0
E1-GP01-D1	CACAATTTTAAT	0.000160213	0
E1-GP01-D1	CACAATTTTAGC	2.00266e-05	0
E1-GP01-D1	CACAATTTTAGT	0.000911212	0
E1-GP01-D1	CACAATTTTGAC	0.000170226	0
E1-GP01-D1	CACAATTTTGAT	0.00146194	0
E1-GP01-D1	CACAATTTTGGC	1.00133e-05	0
E1-GP01-D1	CACAATTTTGGT	0.000670892	0
E1-GP01-D1	CACAGCCCCAAT	0.00012016	0
E1-GP01-D1	CACAGCCCCAGC	5.00666e-05	0
E1-GP01-D1	CACAGCCCCGAT	1.00133e-05	0
E1-GP01-D1	CACAGCCCCGGC	1.00133e-05	0
E1-GP01-D1	CACAGCCCTAGT	0.000250333	0
E1-GP01-D1	CACAGCCCTGGT	1.00133e-05	0
E1-GP01-D1	CACAGCCTCAAC	1.00133e-05	0
E1-GP01-D1	CACAGCCTCAAT	0.00021028	0
E1-GP01-D1	CACAGCCTCAGT	0.00320426	0.00695134
E1-GP01-D1	CACAGCCTCGAT	0.000140186	0
E1-GP01-D1	CACAGCCTCGGC	0.0003004	0
E1-GP01-D1	CACAGCCTTAAC	1.00133e-05	0
E1-GP01-D1	CACAGCCTTAGT	1.00133e-05	0
E1-GP01-D1	CACAGCCTTGGC	1.00133e-05	0
E1-GP01-D1	CACAGCTCCAAT	1.00133e-05	0
E1-GP01-D1	CACAGCTCCAGC	1.00133e-05	0
E1-GP01-D1	CACAGCTCCAGT	1.00133e-05	0
E1-GP01-D1	CACAGCTCCGGT	0.000220293	0
E1-GP01-D1	CACAGCTCTAAC	0.0001502	0
E1-GP01-D1	CACAGCTCTAAT	0.000821092	0
E1-GP01-D1	CACAGCTCTGAC	1.00133e-05	0
E1-GP01-D1	CACAGCTCTGGC	0.000100133	0
E1-GP01-D1	CACAGCTTCAAC	0.000230306	0
E1-GP01-D1	CACAGCTTCAGC	0.000410546	0
E1-GP01-D1	CACAGCTTTAAT	0.000370493	0
E1-GP01-D1	CACAGCTTTAGC	8.01065e-05	0
E1-GP01-D1	CACAGCTTTAGT	0.000230306	0
E1-GP01-D1	CACAGCTTTGAC	6.00799e-05	0
E1-GP01-D1	CACAGTCCCAAC	9.01199e-05	0
E1-GP01-D1	CACAGTCCCAAT	1.00133e-05	0
E1-GP01-D1	CACAGTCCCGAT	6.00799e-05	0
E1-GP01-D1	CACAGTCCCGGT	1.00133e-05	0
E1-GP01-D1	CACAGTCCTAAC	0.0003004	0
E1-GP01-D1	CACAGTCCTAAT	0.000490653	0
E1-GP01-D1	CACAGTCCTAGC	0.0014319	0
E1-GP01-D1	CACAGTCCTAGT	0.000260346	0
E1-GP01-D1	CACAGTCCTGAC	0.000110146	0
E1-GP01-D1	CACAGTCCTGAT	0.00012016	0
E1-GP01-D1	CACAGTCCTGGT	3.004e-05	0
E1-GP01-D1	CACAGTCTCAAC	0.000340453	0
E1-GP01-D1	CACAGTCTCAAT	0.00213284	0.00397219
E1-GP01-D1	CACAGTCTCAGC	9.01199e-05	0
E1-GP01-D1	CACAGTCTCAGT	1.00133e-05	0
E1-GP01-D1	CACAGTCTCGAT	0.00111148	0.00496524
E1-GP01-D1	CACAGTCTTAAC	0.000250333	0
E1-GP01-D1	CACAGTCTTAAT	1.00133e-05	0
E1-GP01-D1	CACAGTCTTAGT	0.000130173	0
E1-GP01-D1	CACAGTCTTGAT	1.00133e-05	0
E1-GP01-D1	CACAGTCTTGGC	0.000140186	0
E1-GP01-D1	CACAGTCTTGGT	1.00133e-05	0
E1-GP01-D1	CACAGTTCCAAT	0.0003004	0.000993049
E1-GP01-D1	CACAGTTCCAGC	1.00133e-05	0
E1-GP01-D1	CACAGTTCCAGT	0.000340453	0
E1-GP01-D1	CACAGTTCCGAC	0.0001502	0
E1-GP01-D1	CACAGTTCCGAT	0.000130173	0
E1-GP01-D1	CACAGTTCCGGC	1.00133e-05	0
E1-GP01-D1	CACAGTTCCGGT	8.01065e-05	0
E1-GP01-D1	CACAGTTCTAAC	0.000160213	0
E1-GP01-D1	CACAGTTCTAAT	2.00266e-05	0
E1-GP01-D1	CACAGTTCTAGT	0.000330439	0
E1-GP01-D1	CACAGTTCTGAC	1.00133e-05	0
E1-GP01-D1	CACAGTTCTGAT	0.00012016	0
E1-GP01-D1	CACAGTTCTGGT	1.00133e-05	0
E1-GP01-D1	CACAGTTTCAAC	0.000791052	0
E1-GP01-D1	CACAGTTTCAAT	0.000130173	0
E1-GP01-D1	CACAGTTTCAGC	0.000220293	0
E1-GP01-D1	CACAGTTTCAGT	0.000480639	0
E1-GP01-D1	CACAGTTTCGAC	0.00239318	0
E1-GP01-D1	CACAGTTTCGAT	0.0001502	0
E1-GP01-D1	CACAGTTTCGGC	0.00021028	0
E1-GP01-D1	CACAGTTTCGGT	2.00266e-05	0
E1-GP01-D1	CACAGTTTTAAC	1.00133e-05	0
E1-GP01-D1	CACAGTTTTAAT	0.000330439	0.00695134
E1-GP01-D1	CACAGTTTTAGC	1.00133e-05	0
E1-GP01-D1	CACAGTTTTAGT	0.000330439	0
E1-GP01-D1	CACAGTTTTGAC	0.000420559	0
E1-GP01-D1	CACAGTTTTGAT	0.00012016	0
E1-GP01-D1	CACAGTTTTGGT	0.00404538	0
E1-GP01-D1	CACGACCCCAAC	0.000110146	0
E1-GP01-D1	CACGACCCCAAT	1.00133e-05	0
E1-GP01-D1	CACGACCCCGAT	7.00932e-05	0
E1-GP01-D1	CACGACCCTAAT	7.00932e-05	0
E1-GP01-D1	CACGACCCTAGC	0.000110146	0
E1-GP01-D1	CACGACCCTAGT	1.00133e-05	0
E1-GP01-D1	CACGACCCTGAC	9.01199e-05	0
E1-GP01-D1	CACGACCCTGAT	0.000110146	0
E1-GP01-D1	CACGACCCTGGT	0.00012016	0
E1-GP01-D1	CACGACCTCAAC	0.000170226	0
E1-GP01-D1	CACGACCTCAGT	1.00133e-05	0
E1-GP01-D1	CACGACCTCGAT	0.00018024	0
E1-GP01-D1	CACGACCTTAAC	1.00133e-05	0
E1-GP01-D1	CACGACCTTAAT	1.00133e-05	0
E1-GP01-D1	CACGACCTTAGT	6.00799e-05	0
E1-GP01-D1	CACGACCTTGAC	0.000290386	0
E1-GP01-D1	CACGACCTTGAT	6.00799e-05	0
E1-GP01-D1	CACGACTCCAAC	2.00266e-05	0
E1-GP01-D1	CACGACTCCAAT	0.016522	0.00695134
E1-GP01-D1	CACGACTCCAGC	0.000600799	0
E1-GP01-D1	CACGACTCCAGT	1.00133e-05	0
E1-GP01-D1	CACGACTCCGAT	0.0003004	0
E1-GP01-D1	CACGACTCTAAC	9.01199e-05	0
E1-GP01-D1	CACGACTCTAGC	1.00133e-05	0
E1-GP01-D1	CACGACTCTGGC	0.000220293	0
E1-GP01-D1	CACGACTCTGGT	0.000220293	0
E1-GP01-D1	CACGACTTCAAT	1.00133e-05	0
E1-GP01-D1	CACGACTTCAGT	1.00133e-05	0
E1-GP01-D1	CACGACTTCGAT	7.00932e-05	0
E1-GP01-D1	CACGACTTCGGC	0.000470626	0
E1-GP01-D1	CACGACTTCGGT	1.00133e-05	0
E1-GP01-D1	CACGACTTTAAC	9.01199e-05	0
E1-GP01-D1	CACGACTTTAAT	0.000250333	0
E1-GP01-D1	CACGACTTTAGC	2.00266e-05	0
E1-GP01-D1	CACGACTTTGAC	0.000280373	0
E1-GP01-D1	CACGACTTTGAT	0.00012016	0
E1-GP01-D1	CACGATCCCAAC	0.000470626	0.000993049
E1-GP01-D1	CACGATCCCAAT	1.00133e-05	0
E1-GP01-D1	CACGATCCCAGC	1.00133e-05	0
E1-GP01-D1	CACGATCCCGAC	1.00133e-05	0
E1-GP01-D1	CACGATCCCGAT	0.00027036	0
E1-GP01-D1	CACGATCCCGGT	0.00630839	0.00695134
E1-GP01-D1	CACGATCCTAGC	9.01199e-05	0
E1-GP01-D1	CACGATCCTAGT	5.00666e-05	0
E1-GP01-D1	CACGATCCTGAC	0.000190253	0
E1-GP01-D1	CACGATCCTGAT	0.000110146	0
E1-GP01-D1	CACGATCCTGGC	1.00133e-05	0
E1-GP01-D1	CACGATCTCAAC	1.00133e-05	0
E1-GP01-D1	CACGATCTCGGT	1.00133e-05	0
E1-GP01-D1	CACGATCTTAAC	0.000490653	0
E1-GP01-D1	CACGATCTTAAT	0.000370493	0
E1-GP01-D1	CACGATCTTAGT	0.000100133	0
E1-GP01-D1	CACGATCTTGAC	1.00133e-05	0
E1-GP01-D1	CACGATCTTGAT	0.00024032	0
E1-GP01-D1	CACGATCTTGGC	0.000220293	0
E1-GP01-D1	CACGATCTTGGT	0.00018024	0
E1-GP01-D1	CACGATTCCAAT	0.00024032	0
E1-GP01-D1	CACGATTCCAGT	0.000130173	0
E1-GP01-D1	CACGATTCCGAT	0.00024032	0.0019861
E1-GP01-D1	CACGATTCTAAT	0.000400533	0
E1-GP01-D1	CACGATTCTAGT	1.00133e-05	0
E1-GP01-D1	CACGATTCTGAT	0.00311414	0.000993049
E1-GP01-D1	CACGATTCTGGT	2.00266e-05	0
E1-GP01-D1	CACGATTTCAAC	6.00799e-05	0
E1-GP01-D1	CACGATTTCAAT	0.000200266	0
E1-GP01-D1	CACGATTTCAGT	0.0116855	0.00993049
E1-GP01-D1	CACGATTTCGAC	2.00266e-05	0
E1-GP01-D1	CACGATTTCGAT	0.000230306	0
E1-GP01-D1	CACGATTTCGGT	0.000190253	0
E1-GP01-D1	CACGATTTTAAC	0.000230306	0
E1-GP01-D1	CACGATTTTAAT	0.00018024	0
E1-GP01-D1	CACGATTTTAGT	2.00266e-05	0
E1-GP01-D1	CACGATTTTGAC	0.00018024	0
E1-GP01-D1	CACGATTTTGAT	2.00266e-05	0
E1-GP01-D1	CACGATTTTGGC	6.00799e-05	0
E1-GP01-D1	CACGATTTTGGT	2.00266e-05	0
E1-GP01-D1	CACGGCCCCAAC	0.00021028	0
E1-GP01-D1	CACGGCCCCGAT	0.000160213	0
E1-GP01-D1	CACGGCCCCGGC	0.000330439	0
E1-GP01-D1	CACGGCCCTAAC	1.00133e-05	0
E1-GP01-D1	CACGGCCCTAAT	8.01065e-05	0
E1-GP01-D1	CACGGCCCTAGC	8.01065e-05	0
E1-GP01-D1	CACGGCCCTAGT	0.000200266	0
E1-GP01-D1	CACGGCCCTGAC	0.00012016	0
E1-GP01-D1	CACGGCCCTGAT	0.000170226	0
E1-GP01-D1	CACGGCCTCAAC	1.00133e-05	0
E1-GP01-D1	CACGGCCTCAAT	0.000200266	0
E1-GP01-D1	CACGGCCTCAGC	0.000560746	0
E1-GP01-D1	CACGGCCTCGAC	1.00133e-05	0
E1-GP01-D1	CACGGCCTCGGT	0.000100133	0
E1-GP01-D1	CACGGCCTTAAC	0.00122162	0.00297915
E1-GP01-D1	CACGGCCTTAAT	0.000550732	0
E1-GP01-D1	CACGGCCTTGGT	1.00133e-05	0
E1-GP01-D1	CACGGCTCCAGC	0.000310413	0.000993049
E1-GP01-D1	CACGGCTCCGGT	1.00133e-05	0
E1-GP01-D1	CACGGCTCTAAC	1.00133e-05	0
E1-GP01-D1	CACGGCTCTAGC	1.00133e-05	0
E1-GP01-D1	CACGGCTCTGAT	1.00133e-05	0
E1-GP01-D1	CACGGCTCTGGT	1.00133e-05	0
E1-GP01-D1	CACGGCTTCAAC	3.004e-05	0
E1-GP01-D1	CACGGCTTCAGT	6.00799e-05	0
E1-GP01-D1	CACGGCTTCGAC	1.00133e-05	0
E1-GP01-D1	CACGGCTTCGAT	0.000170226	0
E1-GP01-D1	CACGGCTTTAAT	1.00133e-05	0.0019861
E1-GP01-D1	CACGGCTTTGAC	0.000110146	0.000993049
E1-GP01-D1	CACGGCTTTGAT	1.00133e-05	0
E1-GP01-D1	CACGGTCCCAAC	1.00133e-05	0
E1-GP01-D1	CACGGTCCCAGT	1.00133e-05	0
E1-GP01-D1	CACGGTCCCGAC	3.004e-05	0
E1-GP01-D1	CACGGTCCCGAT	1.00133e-05	0
E1-GP01-D1	CACGGTCCTAAC	1.00133e-05	0
E1-GP01-D1	CACGGTCCTAAT	6.00799e-05	0
E1-GP01-D1	CACGGTCCTAGC	0.000220293	0
E1-GP01-D1	CACGGTCCTGGC	1.00133e-05	0
E1-GP01-D1	CACGGTCCTGGT	7.00932e-05	0
E1-GP01-D1	CACGGTCTCAAC	1.00133e-05	0
E1-GP01-D1	CACGGTCTCAAT	2.00266e-05	0
E1-GP01-D1	CACGGTCTCAGC	0.000320426	0
E1-GP01-D1	CACGGTCTCAGT	0.054172	0.0675273
E1-GP01-D1	CACGGTCTCGAT	1.00133e-05	0
E1-GP01-D1	CACGGTCTCGGC	1.00133e-05	0
E1-GP01-D1	CACGGTCTTAAC	8.01065e-05	0
E1-GP01-D1	CACGGTCTTAGC	5.00666e-05	0
E1-GP01-D1	CACGGTCTTAGT	2.00266e-05	0
E1-GP01-D1	CACGGTCTTGAC	2.00266e-05	0
E1-GP01-D1	CACGGTCTTGAT	2.00266e-05	0
E1-GP01-D1	CACGGTCTTGGT	0.00012016	0
E1-GP01-D1	CACGGTTCCAAC	6.00799e-05	0
E1-GP01-D1	CACGGTTCCAAT	0.000130173	0
E1-GP01-D1	CACGGTTCCAGT	1.00133e-05	0
E1-GP01-D1	CACGGTTCCGAC	1.00133e-05	0
E1-GP01-D1	CACGGTTCCGAT	0.00169225	0
E1-GP01-D1	CACGGTTCCGGT	1.00133e-05	0
E1-GP01-D1	CACGGTTCTAAC	1.00133e-05	0
E1-GP01-D1	CACGGTTCTAAT	0.000550732	0
E1-GP01-D1	CACGGTTCTGAC	0.000370493	0.00397219
E1-GP01-D1	CACGGTTCTGGC	0	0.000993049
E1-GP01-D1	CACGGTTCTGGT	0.00177236	0.00496524
E1-GP01-D1	CACGGTTTCAAC	1.00133e-05	0
E1-GP01-D1	CACGGTTTCAGT	0.000260346	0
E1-GP01-D1	CACGGTTTCGAC	1.00133e-05	0
E1-GP01-D1	CACGGTTTCGAT	0.000460613	0
E1-GP01-D1	CACGGTTTTAAT	1.00133e-05	0
E1-GP01-D1	CACGGTTTTAGC	1.00133e-05	0
E1-GP01-D1	CACGGTTTTAGT	0.0001502	0
E1-GP01-D1	CACGGTTTTGAC	0.000530706	0
E1-GP01-D1	CACGGTTTTGGT	0.000650866	0.00297915
E1-GP01-D1	CATAACCCCAAC	0.000580772	0
E1-GP01-D1	CATAACCCCGGC	1.00133e-05	0
E1-GP01-D1	CATAACCCTAAC	0.000140186	0
E1-GP01-D1	CATAACCCTAAT	1.00133e-05	0
E1-GP01-D1	CATAACCCTAGC	1.00133e-05	0
E1-GP01-D1	CATAACCCTAGT	9.01199e-05	0
E1-GP01-D1	CATAACCCTGAT	0.000200266	0
E1-GP01-D1	CATAACCTCAAC	1.00133e-05	0
E1-GP01-D1	CATAACCTCAAT	0.00168224	0
E1-GP01-D1	CATAACCTCAGC	1.00133e-05	0
E1-GP01-D1	CATAACCTCGAC	3.004e-05	0
E1-GP01-D1	CATAACCTTAAC	8.01065e-05	0
E1-GP01-D1	CATAACCTTAGC	1.00133e-05	0
E1-GP01-D1	CATAACCTTGAC	1.00133e-05	0
E1-GP01-D1	CATAACCTTGGC	1.00133e-05	0
E1-GP01-D1	CATAACTCCAAC	7.00932e-05	0
E1-GP01-D1	CATAACTCCAGC	1.00133e-05	0
E1-GP01-D1	CATAACTCCGAT	1.00133e-05	0
E1-GP01-D1	CATAACTCCGGC	0.000570759	0.00397219
E1-GP01-D1	CATAACTCCGGT	9.01199e-05	0
E1-GP01-D1	CATAACTCTAAC	1.00133e-05	0
E1-GP01-D1	CATAACTCTAAT	0.000220293	0
E1-GP01-D1	CATAACTCTAGC	1.00133e-05	0
E1-GP01-D1	CATAACTCTGAC	0.000110146	0
E1-GP01-D1	CATAACTCTGAT	6.00799e-05	0
E1-GP01-D1	CATAACTTCAAT	0.00027036	0
E1-GP01-D1	CATAACTTCGAC	8.01065e-05	0
E1-GP01-D1	CATAACTTCGAT	1.00133e-05	0
E1-GP01-D1	CATAACTTTAAC	0.00214285	0
E1-GP01-D1	CATAACTTTAGT	1.00133e-05	0
E1-GP01-D1	CATAACTTTGGT	2.00266e-05	0
E1-GP01-D1	CATAATCCCAAC	0.00286381	0
E1-GP01-D1	CATAATCCCAAT	1.00133e-05	0
E1-GP01-D1	CATAATCCCAGC	0.000130173	0
E1-GP01-D1	CATAATCCCAGT	0.000170226	0
E1-GP01-D1	CATAATCCCGAC	1.00133e-05	0
E1-GP01-D1	CATAATCCCGGT	1.00133e-05	0
E1-GP01-D1	CATAATCCTAAC	1.00133e-05	0
E1-GP01-D1	CATAATCCTAAT	0.00366487	0
E1-GP01-D1	CATAATCCTAGC	1.00133e-05	0
E1-GP01-D1	CATAATCCTGAC	0.000100133	0
E1-GP01-D1	CATAATCCTGAT	0.000360479	0
E1-GP01-D1	CATAATCCTGGC	1.00133e-05	0
E1-GP01-D1	CATAATCTCAAC	0.0001502	0
E1-GP01-D1	CATAATCTCGAC	1.00133e-05	0
E1-GP01-D1	CATAATCTCGAT	8.01065e-05	0
E1-GP01-D1	CATAATCTTAAC	0.00024032	0
E1-GP01-D1	CATAATCTTAAT	3.004e-05	0
E1-GP01-D1	CATAATCTTAGC	1.00133e-05	0
E1-GP01-D1	CATAATCTTGAT	1.00133e-05	0
E1-GP01-D1	CATAATCTTGGT	0.000340453	0
E1-GP01-D1	CATAATTCCAAC	0.0001502	0
E1-GP01-D1	CATAATTCCAAT	3.004e-05	0
E1-GP01-D1	CATAATTCCAGT	0.000140186	0
E1-GP01-D1	CATAATTCCGAC	1.00133e-05	0
E1-GP01-D1	CATAATTCCGAT	1.00133e-05	0
E1-GP01-D1	CATAATTCCGGC	1.00133e-05	0
E1-GP01-D1	CATAATTCCGGT	2.00266e-05	0
E1-GP01-D1	CATAATTCTAAC	0.000480639	0
E1-GP01-D1	CATAATTCTAAT	0.00018024	0
E1-GP01-D1	CATAATTCTGAC	1.00133e-05	0
E1-GP01-D1	CATAATTCTGGC	0.000100133	0
E1-GP01-D1	CATAATTCTGGT	0.000510679	0
E1-GP01-D1	CATAATTTCAAC	9.01199e-05	0
E1-GP01-D1	CATAATTTCAAT	0.00018024	0
E1-GP01-D1	CATAATTTCAGC	9.01199e-05	0
E1-GP01-D1	CATAATTTCAGT	0.000160213	0
E1-GP01-D1	CATAATTTCGAT	0.000280373	0
E1-GP01-D1	CATAATTTTAAT	3.004e-05	0
E1-GP01-D1	CATAATTTTAGC	7.00932e-05	0
E1-GP01-D1	CATAATTTTAGT	1.00133e-05	0
E1-GP01-D1	CATAATTTTGAC	0.0019526	0
E1-GP01-D1	CATAATTTTGAT	0.000380506	0
E1-GP01-D1	CATAATTTTGGT	9.01199e-05	0
E1-GP01-D1	CATAGCCCCAAC	1.00133e-05	0
E1-GP01-D1	CATAGCCCCAGT	1.00133e-05	0
E1-GP01-D1	CATAGCCCCGAC	0.000140186	0
E1-GP01-D1	CATAGCCCCGAT	1.00133e-05	0
E1-GP01-D1	CATAGCCCTGAT	1.00133e-05	0
E1-GP01-D1	CATAGCCTCAAC	1.00133e-05	0
E1-GP01-D1	CATAGCCTCAAT	1.00133e-05	0
E1-GP01-D1	CATAGCCTCGAC	1.00133e-05	0
E1-GP01-D1	CATAGCCTCGGT	1.00133e-05	0
E1-GP01-D1	CATAGCCTTAGC	1.00133e-05	0
E1-GP01-D1	CATAGCCTTGAT	0.000160213	0
E1-GP01-D1	CATAGCTCCAAC	0.000110146	0
E1-GP01-D1	CATAGCTCCAAT	6.00799e-05	0
E1-GP01-D1	CATAGCTCCAGC	0.000510679	0
E1-GP01-D1	CATAGCTCCGGC	1.00133e-05	0
E1-GP01-D1	CATAGCTCCGGT	8.01065e-05	0
E1-GP01-D1	CATAGCTCTAAT	0.000200266	0
E1-GP01-D1	CATAGCTCTGGT	7.00932e-05	0
E1-GP01-D1	CATAGCTTCAGT	3.004e-05	0
E1-GP01-D1	CATAGCTTCGAT	0.000320426	0
E1-GP01-D1	CATAGCTTCGGT	0.0001502	0
E1-GP01-D1	CATAGCTTTAAC	9.01199e-05	0
E1-GP01-D1	CATAGCTTTAAT	3.004e-05	0
E1-GP01-D1	CATAGCTTTAGC	0.000100133	0
E1-GP01-D1	CATAGCTTTAGT	0.00118157	0.00496524
E1-GP01-D1	CATAGCTTTGAC	1.00133e-05	0
E1-GP01-D1	CATAGCTTTGAT	0.000320426	0
E1-GP01-D1	CATAGCTTTGGC	1.00133e-05	0
E1-GP01-D1	CATAGTCCCAAT	3.004e-05	0
E1-GP01-D1	CATAGTCCCAGT	1.00133e-05	0
E1-GP01-D1	CATAGTCCCGAT	1.00133e-05	0
E1-GP01-D1	CATAGTCCCGGT	0.00104139	0
E1-GP01-D1	CATAGTCCTAAT	1.00133e-05	0
E1-GP01-D1	CATAGTCCTAGC	0.000420559	0.000993049
E1-GP01-D1	CATAGTCCTAGT	0.000260346	0
E1-GP01-D1	CATAGTCCTGAT	1.00133e-05	0
E1-GP01-D1	CATAGTCTCAAT	8.01065e-05	0
E1-GP01-D1	CATAGTCTCGGT	0.000130173	0
E1-GP01-D1	CATAGTCTTAAC	3.004e-05	0
E1-GP01-D1	CATAGTCTTAAT	6.00799e-05	0
E1-GP01-D1	CATAGTCTTAGC	0.010514	0.00794439
E1-GP01-D1	CATAGTCTTAGT	0.000130173	0
E1-GP01-D1	CATAGTCTTGAC	1.00133e-05	0
E1-GP01-D1	CATAGTCTTGAT	1.00133e-05	0
E1-GP01-D1	CATAGTCTTGGT	3.004e-05	0
E1-GP01-D1	CATAGTTCCAAC	6.00799e-05	0
E1-GP01-D1	CATAGTTCCAAT	1.00133e-05	0
E1-GP01-D1	CATAGTTCCAGC	8.01065e-05	0
E1-GP01-D1	CATAGTTCCGAT	0.000130173	0
E1-GP01-D1	CATAGTTCTGAC	2.00266e-05	0
E1-GP01-D1	CATAGTTTCAAT	0.000310413	0
E1-GP01-D1	CATAGTTTCAGT	1.00133e-05	0
E1-GP01-D1	CATAGTTTCGAC	2.00266e-05	0
E1-GP01-D1	CATAGTTTTAAC	9.01199e-05	0
E1-GP01-D1	CATAGTTTTAAT	0.000110146	0.000993049
E1-GP01-D1	CATAGTTTTGAT	2.00266e-05	0
E1-GP01-D1	CATAGTTTTGGC	8.01065e-05	0
E1-GP01-D1	CATAGTTTTGGT	2.00266e-05	0
E1-GP01-D1	CATGACCCCAGT	0.000290386	0
E1-GP01-D1	CATGACCCCGAC	4.00533e-05	0
E1-GP01-D1	CATGACCCCGGT	9.01199e-05	0
E1-GP01-D1	CATGACCCTAAC	5.00666e-05	0
E1-GP01-D1	CATGACCCTAAT	1.00133e-05	0
E1-GP01-D1	CATGACCTCGAT	0.000340453	0
E1-GP01-D1	CATGACCTTGAC	1.00133e-05	0
E1-GP01-D1	CATGACCTTGAT	2.00266e-05	0
E1-GP01-D1	CATGACCTTGGC	0.00027036	0
E1-GP01-D1	CATGACTCCAAC	1.00133e-05	0
E1-GP01-D1	CATGACTCCAGT	0.000380506	0
E1-GP01-D1	CATGACTCCGAC	4.00533e-05	0
E1-GP01-D1	CATGACTCTGGC	1.00133e-05	0
E1-GP01-D1	CATGACTTCAGT	1.00133e-05	0
E1-GP01-D1	CATGACTTCGAC	8.01065e-05	0
E1-GP01-D1	CATGACTTCGAT	6.00799e-05	0
E1-GP01-D1	CATGACTTTAAC	0.000100133	0
E1-GP01-D1	CATGACTTTAAT	0.000220293	0
E1-GP01-D1	CATGACTTTGGT	0.000200266	0
E1-GP01-D1	CATGATCCCAGC	1.00133e-05	0
E1-GP01-D1	CATGATCCCAGT	1.00133e-05	0
E1-GP01-D1	CATGATCCTAAC	1.00133e-05	0
E1-GP01-D1	CATGATCCTAAT	1.00133e-05	0
E1-GP01-D1	CATGATCCTAGC	1.00133e-05	0
E1-GP01-D1	CATGATCCTAGT	0.000170226	0
E1-GP01-D1	CATGATCCTGAC	0.000190253	0
E1-GP01-D1	CATGATCTCAAC	1.00133e-05	0
E1-GP01-D1	CATGATCTCAAT	1.00133e-05	0
E1-GP01-D1	CATGATCTCAGT	0.000100133	0
E1-GP01-D1	CATGATCTCGAC	0.00021028	0
E1-GP01-D1	CATGATCTTAAC	1.00133e-05	0
E1-GP01-D1	CATGATCTTAAT	9.01199e-05	0
E1-GP01-D1	CATGATCTTAGC	0.00221294	0
E1-GP01-D1	CATGATCTTAGT	1.00133e-05	0
E1-GP01-D1	CATGATCTTGAC	1.00133e-05	0
E1-GP01-D1	CATGATCTTGGC	0.000100133	0
E1-GP01-D1	CATGATTCCAAC	0.000160213	0
E1-GP01-D1	CATGATTCCAAT	9.01199e-05	0
E1-GP01-D1	CATGATTCTAAC	0.000110146	0
E1-GP01-D1	CATGATTCTAAT	9.01199e-05	0
E1-GP01-D1	CATGATTCTAGC	1.00133e-05	0
E1-GP01-D1	CATGATTTCAAC	9.01199e-05	0
E1-GP01-D1	CATGATTTCAAT	0.000650866	0
E1-GP01-D1	CATGATTTCAGT	1.00133e-05	0
E1-GP01-D1	CATGATTTCGAC	1.00133e-05	0
E1-GP01-D1	CATGATTTCGAT	0.000700932	0
E1-GP01-D1	CATGATTTTAAC	7.00932e-05	0
E1-GP01-D1	CATGATTTTAAT	6.00799e-05	0
E1-GP01-D1	CATGATTTTAGT	7.00932e-05	0
E1-GP01-D1	CATGATTTTGAC	8.01065e-05	0
E1-GP01-D1	CATGATTTTGAT	0.0001502	0
E1-GP01-D1	CATGATTTTGGC	9.01199e-05	0
E1-GP01-D1	CATGATTTTGGT	0.000360479	0
E1-GP01-D1	CATGGCCCCGAC	3.004e-05	0
E1-GP01-D1	CATGGCCCCGAT	0.0181742	0.0258193
E1-GP01-D1	CATGGCCCTAGC	1.00133e-05	0
E1-GP01-D1	CATGGCCCTAGT	0.000140186	0
E1-GP01-D1	CATGGCCCTGAC	0.000130173	0
E1-GP01-D1	CATGGCCCTGAT	1.00133e-05	0
E1-GP01-D1	CATGGCCCTGGC	7.00932e-05	0
E1-GP01-D1	CATGGCCCTGGT	1.00133e-05	0
E1-GP01-D1	CATGGCCTCAGC	1.00133e-05	0
E1-GP01-D1	CATGGCCTCGAC	1.00133e-05	0
E1-GP01-D1	CATGGCCTTAAC	0.000290386	0
E1-GP01-D1	CATGGCTCCAAT	1.00133e-05	0
E1-GP01-D1	CATGGCTCCAGC	0.000100133	0
E1-GP01-D1	CATGGCTCCGAC	1.00133e-05	0
E1-GP01-D1	CATGGCTCCGGT	0.000600799	0
E1-GP01-D1	CATGGCTCTAAC	1.00133e-05	0
E1-GP01-D1	CATGGCTCTAAT	1.00133e-05	0
E1-GP01-D1	CATGGCTCTGAC	0.00024032	0
E1-GP01-D1	CATGGCTCTGAT	1.00133e-05	0
E1-GP01-D1	CATGGCTCTGGT	1.00133e-05	0
E1-GP01-D1	CATGGCTTCAGC	1.00133e-05	0
E1-GP01-D1	CATGGCTTCGAT	1.00133e-05	0
E1-GP01-D1	CATGGCTTTAAT	9.01199e-05	0
E1-GP01-D1	CATGGCTTTGAC	0.000170226	0
E1-GP01-D1	CATGGCTTTGAT	0.000170226	0
E1-GP01-D1	CATGGTCCCAGC	0.000310413	0
E1-GP01-D1	CATGGTCCCGGT	1.00133e-05	0
E1-GP01-D1	CATGGTCCTAAC	1.00133e-05	0
E1-GP01-D1	CATGGTCCTAAT	0.000290386	0
E1-GP01-D1	CATGGTCCTAGC	0.000100133	0
E1-GP01-D1	CATGGTCCTAGT	1.00133e-05	0
E1-GP01-D1	CATGGTCTCAAC	1.00133e-05	0
E1-GP01-D1	CATGGTCTCGAC	0.000530706	0
E1-GP01-D1	CATGGTCTTAAT	0.000190253	0
E1-GP01-D1	CATGGTCTTAGC	2.00266e-05	0
E1-GP01-D1	CATGGTCTTAGT	1.00133e-05	0
E1-GP01-D1	CATGGTCTTGAC	1.00133e-05	0
E1-GP01-D1	CATGGTCTTGGT	1.00133e-05	0
E1-GP01-D1	CATGGTTCCAAT	1.00133e-05	0
E1-GP01-D1	CATGGTTCCAGC	8.01065e-05	0
E1-GP01-D1	CATGGTTCCAGT	1.00133e-05	0
E1-GP01-D1	CATGGTTCCGAT	1.00133e-05	0
E1-GP01-D1	CATGGTTCTAAT	0.000130173	0
E1-GP01-D1	CATGGTTCTGAC	1.00133e-05	0
E1-GP01-D1	CATGGTTCTGAT	9.01199e-05	0
E1-GP01-D1	CATGGTTTCAAC	6.00799e-05	0
E1-GP01-D1	CATGGTTTCAAT	1.00133e-05	0
E1-GP01-D1	CATGGTTTCAGT	1.00133e-05	0
E1-GP01-D1	CATGGTTTCGAT	0.00021028	0
E1-GP01-D1	CATGGTTTTAAC	1.00133e-05	0
E1-GP01-D1	CATGGTTTTAAT	0.000200266	0
E1-GP01-D1	CATGGTTTTAGT	0.00021028	0
E1-GP01-D1	CATGGTTTTGAC	0.000460613	0
E1-GP01-D1	CATGGTTTTGAT	8.01065e-05	0
E1-GP01-D1	CATGGTTTTGGT	3.004e-05	0
E1-GP01-D1	CGCAACCCCAAT	6.00799e-05	0
E1-GP01-D1	CGCAACCCCGGC	0.000320426	0
E1-GP01-D1	CGCAACCCTAAC	1.00133e-05	0
E1-GP01-D1	CGCAACCCTAAT	1.00133e-05	0
E1-GP01-D1	CGCAACCCTGAT	1.00133e-05	0
E1-GP01-D1	CGCAACCTCAAT	1.00133e-05	0
E1-GP01-D1	CGCAACCTCAGT	2.00266e-05	0
E1-GP01-D1	CGCAACCTCGAC	6.00799e-05	0
E1-GP01-D1	CGCAACCTCGAT	0.00012016	0
E1-GP01-D1	CGCAACCTTAAC	1.00133e-05	0
E1-GP01-D1	CGCAACCTTAAT	0.000100133	0
E1-GP01-D1	CGCAACCTTAGC	0.000110146	0
E1-GP01-D1	CGCAACCTTGAC	0.000130173	0
E1-GP01-D1	CGCAACCTTGAT	0.000130173	0
E1-GP01-D1	CGCAACCTTGGT	2.00266e-05	0
E1-GP01-D1	CGCAACTCCAAC	0.0001502	0
E1-GP01-D1	CGCAACTCCAAT	1.00133e-05	0
E1-GP01-D1	CGCAACTCTAGC	2.00266e-05	0
E1-GP01-D1	CGCAACTCTAGT	1.00133e-05	0
E1-GP01-D1	CGCAACTCTGAT	1.00133e-05	0
E1-GP01-D1	CGCAACTTCAAC	0.000330439	0
E1-GP01-D1	CGCAACTTCAAT	0.000190253	0
E1-GP01-D1	CGCAACTTCAGT	1.00133e-05	0
E1-GP01-D1	CGCAACTTCGAT	0.00012016	0
E1-GP01-D1	CGCAACTTTAAT	1.00133e-05	0
E1-GP01-D1	CGCAACTTTAGC	6.00799e-05	0
E1-GP01-D1	CGCAACTTTGAC	1.00133e-05	0
E1-GP01-D1	CGCAACTTTGAT	0.000280373	0
E1-GP01-D1	CGCAACTTTGGT	1.00133e-05	0
E1-GP01-D1	CGCAATCCCAAC	0.000170226	0
E1-GP01-D1	CGCAATCCCAAT	0.0003004	0
E1-GP01-D1	CGCAATCCCAGC	1.00133e-05	0
E1-GP01-D1	CGCAATCCCAGT	0.000801065	0.00297915
E1-GP01-D1	CGCAATCCCGAC	1.00133e-05	0
E1-GP01-D1	CGCAATCCCGAT	0.000690919	0
E1-GP01-D1	CGCAATCCCGGT	1.00133e-05	0
E1-GP01-D1	CGCAATCCTAAC	0.000110146	0
E1-GP01-D1	CGCAATCTCAGC	2.00266e-05	0
E1-GP01-D1	CGCAATCTCAGT	1.00133e-05	0
E1-GP01-D1	CGCAATCTCGAC	0.000110146	0
E1-GP01-D1	CGCAATCTTAAC	5.00666e-05	0
E1-GP01-D1	CGCAATCTTAAT	0.000110146	0
E1-GP01-D1	CGCAATCTTAGT	0.000170226	0
E1-GP01-D1	CGCAATCTTGGT	1.00133e-05	0
E1-GP01-D1	CGCAATTCCAGC	2.00266e-05	0
E1-GP01-D1	CGCAATTCCGGC	3.004e-05	0
E1-GP01-D1	CGCAATTCCGGT	1.00133e-05	0
E1-GP01-D1	CGCAATTCTGAT	7.00932e-05	0
E1-GP01-D1	CGCAATTTCAAT	8.01065e-05	0
E1-GP01-D1	CGCAATTTCAGC	0.000170226	0
E1-GP01-D1	CGCAATTTCAGT	0.00018024	0
E1-GP01-D1	CGCAATTTCGAC	1.00133e-05	0
E1-GP01-D1	CGCAATTTCGAT	0.00018024	0
E1-GP01-D1	CGCAATTTCGGC	1.00133e-05	0
E1-GP01-D1	CGCAATTTCGGT	8.01065e-05	0
E1-GP01-D1	CGCAATTTTAAT	0.000250333	0
E1-GP01-D1	CGCAATTTTAGT	1.00133e-05	0
E1-GP01-D1	CGCAATTTTGAC	0.000160213	0
E1-GP01-D1	CGCAATTTTGAT	0.000330439	0
E1-GP01-D1	CGCAATTTTGGC	1.00133e-05	0
E1-GP01-D1	CGCAGCCCCAAT	1.00133e-05	0
E1-GP01-D1	CGCAGCCCCAGT	0.000330439	0.00794439
E1-GP01-D1	CGCAGCCCCGAC	0.000110146	0
E1-GP01-D1	CGCAGCCCCGAT	0.00021028	0
E1-GP01-D1	CGCAGCCCTAGC	0.00018024	0
E1-GP01-D1	CGCAGCCCTGAC	2.00266e-05	0
E1-GP01-D1	CGCAGCCCTGGT	1.00133e-05	0
E1-GP01-D1	CGCAGCCTCAAC	2.00266e-05	0
E1-GP01-D1	CGCAGCCTCAGC	1.00133e-05	0
E1-GP01-D1	CGCAGCCTCGAC	8.01065e-05	0
E1-GP01-D1	CGCAGCCTCGGC	1.00133e-05	0
E1-GP01-D1	CGCAGCCTCGGT	0.000100133	0
E1-GP01-D1	CGCAGCCTTAAC	0.00012016	0
E1-GP01-D1	CGCAGCCTTAAT	0.00018024	0
E1-GP01-D1	CGCAGCCTTAGT	3.004e-05	0
E1-GP01-D1	CGCAGCCTTGAC	0.00027036	0
E1-GP01-D1	CGCAGCCTTGAT	2.00266e-05	0
E1-GP01-D1	CGCAGCCTTGGC	1.00133e-05	0
E1-GP01-D1	CGCAGCTCCAGT	9.01199e-05	0
E1-GP01-D1	CGCAGCTCCGAC	1.00133e-05	0
E1-GP01-D1	CGCAGCTCCGAT	1.00133e-05	0
E1-GP01-D1	CGCAGCTCCGGC	0.000420559	0
E1-GP01-D1	CGCAGCTCCGGT	0.000140186	0
E1-GP01-D1	CGCAGCTCTAAC	0.000370493	0
E1-GP01-D1	CGCAGCTCTAAT	0.055614	0.0655412
E1-GP01-D1	CGCAGCTCTAGC	0.000310413	0
E1-GP01-D1	CGCAGCTCTAGT	2.00266e-05	0
E1-GP01-D1	CGCAGCTCTGAT	1.00133e-05	0
E1-GP01-D1	CGCAGCTCTGGT	1.00133e-05	0
E1-GP01-D1	CGCAGCTTCAAC	1.00133e-05	0
E1-GP01-D1	CGCAGCTTCAAT	1.00133e-05	0
E1-GP01-D1	CGCAGCTTCAGT	0.000100133	0
E1-GP01-D1	CGCAGCTTCGAT	5.00666e-05	0
E1-GP01-D1	CGCAGCTTCGGC	1.00133e-05	0
E1-GP01-D1	CGCAGCTTCGGT	1.00133e-05	0
E1-GP01-D1	CGCAGCTTTAAC	1.00133e-05	0
E1-GP01-D1	CGCAGCTTTAGC	1.00133e-05	0
E1-GP01-D1	CGCAGCTTTGAC	9.01199e-05	0
E1-GP01-D1	CGCAGTCCCGAC	1.00133e-05	0
E1-GP01-D1	CGCAGTCCCGGC	0.000170226	0
E1-GP01-D1	CGCAGTCCCGGT	0.000190253	0
E1-GP01-D1	CGCAGTCCTAAT	1.00133e-05	0
E1-GP01-D1	CGCAGTCCTAGC	0.000640852	0
E1-GP01-D1	CGCAGTCCTAGT	0.000100133	0
E1-GP01-D1	CGCAGTCCTGAT	2.00266e-05	0
E1-GP01-D1	CGCAGTCTCAGT	0.0001502	0
E1-GP01-D1	CGCAGTCTCGAT	1.00133e-05	0
E1-GP01-D1	CGCAGTCTTAAC	1.00133e-05	0
E1-GP01-D1	CGCAGTCTTAAT	1.00133e-05	0
E1-GP01-D1	CGCAGTCTTAGC	0.000100133	0
E1-GP01-D1	CGCAGTCTTGAT	0.00012016	0
E1-GP01-D1	CGCAGTTCCAAT	0.000170226	0
E1-GP01-D1	CGCAGTTCCAGT	1.00133e-05	0
E1-GP01-D1	CGCAGTTCTAAC	7.00932e-05	0
E1-GP01-D1	CGCAGTTCTAAT	3.004e-05	0
E1-GP01-D1	CGCAGTTCTAGC	0.000220293	0
E1-GP01-D1	CGCAGTTCTAGT	7.00932e-05	0
E1-GP01-D1	CGCAGTTCTGGC	0.000170226	0
E1-GP01-D1	CGCAGTTTCAGC	1.00133e-05	0
E1-GP01-D1	CGCAGTTTCAGT	0.00021028	0
E1-GP01-D1	CGCAGTTTCGAC	2.00266e-05	0
E1-GP01-D1	CGCAGTTTCGAT	2.00266e-05	0
E1-GP01-D1	CGCAGTTTCGGC	0.00018024	0
E1-GP01-D1	CGCAGTTTTAAT	9.01199e-05	0
E1-GP01-D1	CGCAGTTTTAGC	1.00133e-05	0
E1-GP01-D1	CGCAGTTTTAGT	0.000130173	0
E1-GP01-D1	CGCAGTTTTGAC	0.000310413	0
E1-GP01-D1	CGCAGTTTTGAT	0.000170226	0
E1-GP01-D1	CGCAGTTTTGGT	3.004e-05	0
E1-GP01-D1	CGCGACCCCAAC	0.000190253	0
E1-GP01-D1	CGCGACCCCAAT	1.00133e-05	0
E1-GP01-D1	CGCGACCCCAGC	1.00133e-05	0
E1-GP01-D1	CGCGACCCCGGC	0.000600799	0
E1-GP01-D1	CGCGACCCTGAC	0.00137182	0
E1-GP01-D1	CGCGACCCTGAT	0.000160213	0
E1-GP01-D1	CGCGACCTCAGT	1.00133e-05	0
E1-GP01-D1	CGCGACCTCGAC	0.000140186	0
E1-GP01-D1	CGCGACCTCGAT	0.000340453	0
E1-GP01-D1	CGCGACCTTAGT	1.00133e-05	0
E1-GP01-D1	CGCGACCTTGAT	0.000100133	0
E1-GP01-D1	CGCGACCTTGGT	0.0001502	0
E1-GP01-D1	CGCGACTCCAAC	1.00133e-05	0
E1-GP01-D1	CGCGACTCCAAT	0.000390519	0
E1-GP01-D1	CGCGACTCCAGC	6.00799e-05	0
E1-GP01-D1	CGCGACTCCGAC	1.00133e-05	0
E1-GP01-D1	CGCGACTCTAAC	6.00799e-05	0
E1-GP01-D1	CGCGACTCTAGC	7.00932e-05	0
E1-GP01-D1	CGCGACTCTAGT	1.00133e-05	0
E1-GP01-D1	CGCGACTCTGGC	1.00133e-05	0
E1-GP01-D1	CGCGACTCTGGT	1.00133e-05	0
E1-GP01-D1	CGCGACTTCGGT	0.000430573	0
E1-GP01-D1	CGCGACTTTAAC	0.000100133	0
E1-GP01-D1	CGCGACTTTGAC	1.00133e-05	0
E1-GP01-D1	CGCGATCCCAAC	0.0001502	0
E1-GP01-D1	CGCGATCCCAAT	1.00133e-05	0
E1-GP01-D1	CGCGATCCCAGT	2.00266e-05	0
E1-GP01-D1	CGCGATCCCGGT	2.00266e-05	0
E1-GP01-D1	CGCGATCCTAAC	6.00799e-05	0
E1-GP01-D1	CGCGATCCTGAC	0.000170226	0
E1-GP01-D1	CGCGATCCTGAT	1.00133e-05	0
E1-GP01-D1	CGCGATCCTGGC	0.000140186	0
E1-GP01-D1	CGCGATCTCAAC	1.00133e-05	0
E1-GP01-D1	CGCGATCTCAAT	1.00133e-05	0
E1-GP01-D1	CGCGATCTCAGC	0.0021829	0.0019861
E1-GP01-D1	CGCGATCTCAGT	1.00133e-05	0
E1-GP01-D1	CGCGATCTCGAC	1.00133e-05	0
E1-GP01-D1	CGCGATCTCGAT	1.00133e-05	0
E1-GP01-D1	CGCGATCTCGGT	0.000420559	0
E1-GP01-D1	CGCGATCTTAGC	0	0.000993049
E1-GP01-D1	CGCGATCTTAGT	0.000110146	0
E1-GP01-D1	CGCGATCTTGAT	2.00266e-05	0
E1-GP01-D1	CGCGATCTTGGT	0.000680906	0
E1-GP01-D1	CGCGATTCCAAT	0.000560746	0
E1-GP01-D1	CGCGATTCCAGT	9.01199e-05	0
E1-GP01-D1	CGCGATTCCGAC	0.000160213	0
E1-GP01-D1	CGCGATTCTAGT	0.000100133	0
E1-GP01-D1	CGCGATTCTGAC	9.01199e-05	0
E1-GP01-D1	CGCGATTCTGAT	1.00133e-05	0
E1-GP01-D1	CGCGATTTCAAT	0.0001502	0
E1-GP01-D1	CGCGATTTCAGC	0.000190253	0
E1-GP01-D1	CGCGATTTCAGT	1.00133e-05	0
E1-GP01-D1	CGCGATTTCGAT	6.00799e-05	0
E1-GP01-D1	CGCGATTTCGGC	8.01065e-05	0
E1-GP01-D1	CGCGATTTCGGT	1.00133e-05	0
E1-GP01-D1	CGCGATTTTAAC	1.00133e-05	0
E1-GP01-D1	CGCGATTTTAGC	0.000320426	0
E1-GP01-D1	CGCGATTTTGAC	1.00133e-05	0
E1-GP01-D1	CGCGATTTTGAT	1.00133e-05	0
E1-GP01-D1	CGCGATTTTGGC	0.00012016	0
E1-GP01-D1	CGCGGCCCCAAT	0.000130173	0
E1-GP01-D1	CGCGGCCCCGAC	1.00133e-05	0
E1-GP01-D1	CGCGGCCCCGAT	0.000100133	0
E1-GP01-D1	CGCGGCCCCGGC	0.000100133	0
E1-GP01-D1	CGCGGCCCTAAT	1.00133e-05	0
E1-GP01-D1	CGCGGCCCTAGC	5.00666e-05	0
E1-GP01-D1	CGCGGCCCTAGT	0.000400533	0
E1-GP01-D1	CGCGGCCCTGGT	1.00133e-05	0
E1-GP01-D1	CGCGGCCTCAAT	1.00133e-05	0
E1-GP01-D1	CGCGGCCTCAGC	1.00133e-05	0
E1-GP01-D1	CGCGGCCTTAAC	0.000460613	0
E1-GP01-D1	CGCGGCCTTAAT	0.000100133	0
E1-GP01-D1	CGCGGCCTTAGC	8.01065e-05	0
E1-GP01-D1	CGCGGCTCCAAT	0.000220293	0
E1-GP01-D1	CGCGGCTCCGGT	0.000190253	0
E1-GP01-D1	CGCGGCTCTGAT	1.00133e-05	0
E1-GP01-D1	CGCGGCTTCAAC	3.004e-05	0
E1-GP01-D1	CGCGGCTTCGAT	2.00266e-05	0
E1-GP01-D1	CGCGGCTTTAAT	0.00012016	0
E1-GP01-D1	CGCGGCTTTAGC	1.00133e-05	0
E1-GP01-D1	CGCGGCTTTAGT	6.00799e-05	0
E1-GP01-D1	CGCGGCTTTGGT	0.000200266	0
E1-GP01-D1	CGCGGTCCCAAT	1.00133e-05	0
E1-GP01-D1	CGCGGTCCCGAT	0.000801065	0
E1-GP01-D1	CGCGGTCCTAAT	8.01065e-05	0
E1-GP01-D1	CGCGGTCCTAGC	1.00133e-05	0
E1-GP01-D1	CGCGGTCCTGAT	0.00018024	0
E1-GP01-D1	CGCGGTCTCAAT	1.00133e-05	0
E1-GP01-D1	CGCGGTCTCAGT	0.0003004	0
E1-GP01-D1	CGCGGTCTCGAC	1.00133e-05	0
E1-GP01-D1	CGCGGTCTTAAC	4.00533e-05	0
E1-GP01-D1	CGCGGTCTTAAT	1.00133e-05	0
E1-GP01-D1	CGCGGTCTTGGT	1.00133e-05	0
E1-GP01-D1	CGCGGTTCCAGT	1.00133e-05	0
E1-GP01-D1	CGCGGTTCCGGC	8.01065e-05	0
E1-GP01-D1	CGCGGTTCTAAC	1.00133e-05	0
E1-GP01-D1	CGCGGTTCTAAT	1.00133e-05	0
E1-GP01-D1	CGCGGTTCTGAC	1.00133e-05	0
E1-GP01-D1	CGCGGTTCTGAT	1.00133e-05	0
E1-GP01-D1	CGCGGTTCTGGT	1.00133e-05	0
E1-GP01-D1	CGCGGTTTCAGT	1.00133e-05	0
E1-GP01-D1	CGCGGTTTCGAT	1.00133e-05	0
E1-GP01-D1	CGCGGTTTCGGT	1.00133e-05	0
E1-GP01-D1	CGCGGTTTTAAC	1.00133e-05	0
E1-GP01-D1	CGCGGTTTTAAT	0.00142189	0.00993049
E1-GP01-D1	CGCGGTTTTAGT	2.00266e-05	0
E1-GP01-D1	CGCGGTTTTGAC	0.000160213	0
E1-GP01-D1	CGCGGTTTTGAT	1.00133e-05	0
E1-GP01-D1	CGCGGTTTTGGT	1.00133e-05	0
E1-GP01-D1	CGTAACCCCAAC	1.00133e-05	0
E1-GP01-D1	CGTAACCCCAGT	1.00133e-05	0
E1-GP01-D1	CGTAACCCCGAC	1.00133e-05	0
E1-GP01-D1	CGTAACCCCGGC	1.00133e-05	0
E1-GP01-D1	CGTAACCCTAAC	1.00133e-05	0
E1-GP01-D1	CGTAACCCTAAT	2.00266e-05	0
E1-GP01-D1	CGTAACCCTAGC	2.00266e-05	0
E1-GP01-D1	CGTAACCCTGAC	1.00133e-05	0
E1-GP01-D1	CGTAACCCTGAT	0.00012016	0
E1-GP01-D1	CGTAACCTCAAC	1.00133e-05	0
E1-GP01-D1	CGTAACCTCAAT	0.00538716	0.00695134
E1-GP01-D1	CGTAACCTCGAC	0.000130173	0.000993049
E1-GP01-D1	CGTAACCTCGAT	0.000320426	0
E1-GP01-D1	CGTAACCTCGGC	0.000190253	0
E1-GP01-D1	CGTAACCTCGGT	0.000130173	0
E1-GP01-D1	CGTAACCTTAAC	1.00133e-05	0
E1-GP01-D1	CGTAACCTTAAT	1.00133e-05	0
E1-GP01-D1	CGTAACCTTAGC	0.000670892	0
E1-GP01-D1	CGTAACCTTGAT	0.00106141	0
E1-GP01-D1	CGTAACCTTGGT	0.00021028	0
E1-GP01-D1	CGTAACTCCAAC	0.000230306	0
E1-GP01-D1	CGTAACTCCAGC	1.00133e-05	0
E1-GP01-D1	CGTAACTCCGGC	7.00932e-05	0
E1-GP01-D1	CGTAACTCTAGC	6.00799e-05	0
E1-GP01-D1	CGTAACTCTAGT	0.000340453	0
E1-GP01-D1	CGTAACTCTGAC	1.00133e-05	0
E1-GP01-D1	CGTAACTTCAAC	0.0001502	0
E1-GP01-D1	CGTAACTTCGAT	0.0001502	0
E1-GP01-D1	CGTAACTTCGGT	1.00133e-05	0
E1-GP01-D1	CGTAACTTTAAT	2.00266e-05	0
E1-GP01-D1	CGTAACTTTGAC	2.00266e-05	0
E1-GP01-D1	CGTAATCCCAAC	1.00133e-05	0
E1-GP01-D1	CGTAATCCCAGT	1.00133e-05	0
E1-GP01-D1	CGTAATCCCGAC	8.01065e-05	0
E1-GP01-D1	CGTAATCCCGAT	1.00133e-05	0
E1-GP01-D1	CGTAATCCTAAT	1.00133e-05	0
E1-GP01-D1	CGTAATCCTGAT	1.00133e-05	0
E1-GP01-D1	CGTAATCCTGGC	1.00133e-05	0
E1-GP01-D1	CGTAATCTCAAC	1.00133e-05	0
E1-GP01-D1	CGTAATCTCAAT	1.00133e-05	0
E1-GP01-D1	CGTAATCTCAGC	0.000200266	0
E1-GP01-D1	CGTAATCTCGAT	1.00133e-05	0
E1-GP01-D1	CGTAATCTTAAC	1.00133e-05	0
E1-GP01-D1	CGTAATCTTAAT	0.00021028	0
E1-GP01-D1	CGTAATCTTAGT	0.000200266	0
E1-GP01-D1	CGTAATCTTGAT	1.00133e-05	0
E1-GP01-D1	CGTAATCTTGGC	6.00799e-05	0
E1-GP01-D1	CGTAATCTTGGT	0.0001502	0.000993049
E1-GP01-D1	CGTAATTCCAAC	7.00932e-05	0
E1-GP01-D1	CGTAATTCCAGT	1.00133e-05	0
E1-GP01-D1	CGTAATTCTAAC	0.000160213	0
E1-GP01-D1	CGTAATTCTAAT	1.00133e-05	0
E1-GP01-D1	CGTAATTCTAGT	1.00133e-05	0
E1-GP01-D1	CGTAATTCTGAC	2.00266e-05	0
E1-GP01-D1	CGTAATTCTGGC	1.00133e-05	0
E1-GP01-D1	CGTAATTCTGGT	1.00133e-05	0
E1-GP01-D1	CGTAATTTCAAT	1.00133e-05	0
E1-GP01-D1	CGTAATTTCGAT	0.000110146	0
E1-GP01-D1	CGTAATTTCGGT	0.000981305	0
E1-GP01-D1	CGTAATTTTAAC	7.00932e-05	0
E1-GP01-D1	CGTAATTTTAAT	0.0001502	0
E1-GP01-D1	CGTAATTTTGAC	0.000100133	0
E1-GP01-D1	CGTAATTTTGAT	0.00024032	0
E1-GP01-D1	CGTAATTTTGGT	1.00133e-05	0
E1-GP01-D1	CGTAGCCCCAAC	0.000190253	0
E1-GP01-D1	CGTAGCCCCGAT	0.000140186	0
E1-GP01-D1	CGTAGCCCCGGT	1.00133e-05	0
E1-GP01-D1	CGTAGCCCTAAT	2.00266e-05	0
E1-GP01-D1	CGTAGCCCTAGC	1.00133e-05	0
E1-GP01-D1	CGTAGCCCTGAC	0.000490653	0
E1-GP01-D1	CGTAGCCCTGAT	0.00191254	0
E1-GP01-D1	CGTAGCCTCAAC	0.00012016	0
E1-GP01-D1	CGTAGCCTCAGC	1.00133e-05	0
E1-GP01-D1	CGTAGCCTCAGT	0.00012016	0
E1-GP01-D1	CGTAGCCTCGAC	1.00133e-05	0
E1-GP01-D1	CGTAGCCTCGAT	0.000400533	0
E1-GP01-D1	CGTAGCCTCGGC	0.000280373	0
E1-GP01-D1	CGTAGCCTTAAC	2.00266e-05	0
E1-GP01-D1	CGTAGCCTTAGT	2.00266e-05	0
E1-GP01-D1	CGTAGCCTTGAC	0.000781039	0
E1-GP01-D1	CGTAGCCTTGAT	1.00133e-05	0
E1-GP01-D1	CGTAGCCTTGGC	0.000110146	0
E1-GP01-D1	CGTAGCCTTGGT	1.00133e-05	0
E1-GP01-D1	CGTAGCTCCGAT	1.00133e-05	0
E1-GP01-D1	CGTAGCTCCGGC	1.00133e-05	0
E1-GP01-D1	CGTAGCTCCGGT	0.000140186	0
E1-GP01-D1	CGTAGCTCTAAC	9.01199e-05	0
E1-GP01-D1	CGTAGCTCTAAT	0.00024032	0
E1-GP01-D1	CGTAGCTCTAGT	8.01065e-05	0
E1-GP01-D1	CGTAGCTCTGAT	0.000260346	0
E1-GP01-D1	CGTAGCTCTGGC	2.00266e-05	0
E1-GP01-D1	CGTAGCTCTGGT	1.00133e-05	0
E1-GP01-D1	CGTAGCTTCAAC	0.00012016	0
E1-GP01-D1	CGTAGCTTCAAT	1.00133e-05	0
E1-GP01-D1	CGTAGCTTCAGC	9.01199e-05	0
E1-GP01-D1	CGTAGCTTCAGT	1.00133e-05	0
E1-GP01-D1	CGTAGCTTCGAT	1.00133e-05	0
E1-GP01-D1	CGTAGCTTTAAT	5.00666e-05	0
E1-GP01-D1	CGTAGCTTTGAC	9.01199e-05	0
E1-GP01-D1	CGTAGCTTTGGT	8.01065e-05	0
E1-GP01-D1	CGTAGTCCCAAC	1.00133e-05	0
E1-GP01-D1	CGTAGTCCCAGT	0.00021028	0
E1-GP01-D1	CGTAGTCCTAAC	1.00133e-05	0
E1-GP01-D1	CGTAGTCCTAAT	0.000250333	0
E1-GP01-D1	CGTAGTCCTAGC	0.000340453	0.00595829
E1-GP01-D1	CGTAGTCTCAGT	0.00021028	0
E1-GP01-D1	CGTAGTCTTAAT	0.00018024	0
E1-GP01-D1	CGTAGTCTTGAC	2.00266e-05	0
E1-GP01-D1	CGTAGTTCCAAT	2.00266e-05	0
E1-GP01-D1	CGTAGTTCCAGC	0.000200266	0
E1-GP01-D1	CGTAGTTCCAGT	7.00932e-05	0
E1-GP01-D1	CGTAGTTCCGGT	0.000140186	0
E1-GP01-D1	CGTAGTTCTAAC	7.00932e-05	0
E1-GP01-D1	CGTAGTTCTGAT	1.00133e-05	0
E1-GP01-D1	CGTAGTTCTGGT	1.00133e-05	0
E1-GP01-D1	CGTAGTTTCAAC	1.00133e-05	0
E1-GP01-D1	CGTAGTTTCAAT	0.00012016	0
E1-GP01-D1	CGTAGTTTCAGT	0.000310413	0
E1-GP01-D1	CGTAGTTTCGAC	1.00133e-05	0
E1-GP01-D1	CGTAGTTTCGAT	8.01065e-05	0
E1-GP01-D1	CGTAGTTTCGGC	0.0238117	0.0188679
E1-GP01-D1	CGTAGTTTCGGT	0.000460613	0
E1-GP01-D1	CGTAGTTTTAAC	1.00133e-05	0
E1-GP01-D1	CGTAGTTTTAAT	0.00012016	0
E1-GP01-D1	CGTAGTTTTAGT	0.000360479	0
E1-GP01-D1	CGTAGTTTTGAC	0.000320426	0
E1-GP01-D1	CGTAGTTTTGAT	0.000190253	0
E1-GP01-D1	CGTAGTTTTGGC	1.00133e-05	0
E1-GP01-D1	CGTAGTTTTGGT	0.000160213	0
E1-GP01-D1	CGTGACCCCGAC	1.00133e-05	0
E1-GP01-D1	CGTGACCCTAAC	1.00133e-05	0
E1-GP01-D1	CGTGACCCTGAC	0.000390519	0
E1-GP01-D1	CGTGACCCTGAT	1.00133e-05	0
E1-GP01-D1	CGTGACCTCAAC	0.00625832	0
E1-GP01-D1	CGTGACCTCAGC	0.000310413	0.00397219
E1-GP01-D1	CGTGACCTCGAC	1.00133e-05	0
E1-GP01-D1	CGTGACCTCGAT	1.00133e-05	0
E1-GP01-D1	CGTGACCTTAAC	1.00133e-05	0
E1-GP01-D1	CGTGACCTTAAT	1.00133e-05	0
E1-GP01-D1	CGTGACCTTAGC	1.00133e-05	0
E1-GP01-D1	CGTGACCTTAGT	1.00133e-05	0
E1-GP01-D1	CGTGACCTTGAC	1.00133e-05	0
E1-GP01-D1	CGTGACCTTGGC	1.00133e-05	0
E1-GP01-D1	CGTGACTCCAAC	1.00133e-05	0
E1-GP01-D1	CGTGACTCCAAT	0.000100133	0
E1-GP01-D1	CGTGACTCCGAC	1.00133e-05	0
E1-GP01-D1	CGTGACTCCGAT	0.000440586	0
E1-GP01-D1	CGTGACTCCGGT	8.01065e-05	0
E1-GP01-D1	CGTGACTCTAGC	1.00133e-05	0
E1-GP01-D1	CGTGACTCTGGC	2.00266e-05	0
E1-GP01-D1	CGTGACTCTGGT	1.00133e-05	0
E1-GP01-D1	CGTGACTTCGAC	2.00266e-05	0
E1-GP01-D1	CGTGACTTTAAC	2.00266e-05	0
E1-GP01-D1	CGTGACTTTAAT	0.011295	0.0218471
E1-GP01-D1	CGTGACTTTAGC	1.00133e-05	0
E1-GP01-D1	CGTGACTTTGAC	7.00932e-05	0
E1-GP01-D1	CGTGACTTTGGT	0.000230306	0
E1-GP01-D1	CGTGATCCCAAC	0.000140186	0
E1-GP01-D1	CGTGATCCCAGT	0.00012016	0
E1-GP01-D1	CGTGATCCCGAT	1.00133e-05	0
E1-GP01-D1	CGTGATCCCGGT	1.00133e-05	0
E1-GP01-D1	CGTGATCCTAAT	1.00133e-05	0
E1-GP01-D1	CGTGATCCTAGC	1.00133e-05	0
E1-GP01-D1	CGTGATCTCAAT	0.000100133	0
E1-GP01-D1	CGTGATCTCAGT	6.00799e-05	0
E1-GP01-D1	CGTGATCTCGGT	0.000100133	0
E1-GP01-D1	CGTGATCTTAAC	9.01199e-05	0
E1-GP01-D1	CGTGATCTTAGC	2.00266e-05	0
E1-GP01-D1	CGTGATCTTAGT	1.00133e-05	0
E1-GP01-D1	CGTGATCTTGAT	2.00266e-05	0
E1-GP01-D1	CGTGATCTTGGT	6.00799e-05	0
E1-GP01-D1	CGTGATTCCAAT	0.000640852	0
E1-GP01-D1	CGTGATTCCAGC	3.004e-05	0
E1-GP01-D1	CGTGATTCCGAC	0.000130173	0
E1-GP01-D1	CGTGATTCCGAT	0.000160213	0
E1-GP01-D1	CGTGATTCTAAT	0.000290386	0
E1-GP01-D1	CGTGATTCTGGT	0.000190253	0
E1-GP01-D1	CGTGATTTCAAC	2.00266e-05	0
E1-GP01-D1	CGTGATTTCAAT	0.000410546	0
E1-GP01-D1	CGTGATTTCAGT	0.000100133	0
E1-GP01-D1	CGTGATTTCGAC	0.000190253	0
E1-GP01-D1	CGTGATTTCGAT	0.000330439	0
E1-GP01-D1	CGTGATTTCGGC	1.00133e-05	0
E1-GP01-D1	CGTGATTTCGGT	9.01199e-05	0
E1-GP01-D1	CGTGATTTTAGC	1.00133e-05	0
E1-GP01-D1	CGTGATTTTAGT	0.00027036	0
E1-GP01-D1	CGTGATTTTGAC	0.000130173	0
E1-GP01-D1	CGTGATTTTGAT	0.000130173	0
E1-GP01-D1	CGTGATTTTGGC	5.00666e-05	0
E1-GP01-D1	CGTGATTTTGGT	0.000130173	0
E1-GP01-D1	CGTGGCCCCGAC	1.00133e-05	0
E1-GP01-D1	CGTGGCCCTAAT	9.01199e-05	0
E1-GP01-D1	CGTGGCCCTAGC	0.00018024	0
E1-GP01-D1	CGTGGCCTCAGC	1.00133e-05	0
E1-GP01-D1	CGTGGCCTCAGT	1.00133e-05	0
E1-GP01-D1	CGTGGCCTCGAT	0.000130173	0
E1-GP01-D1	CGTGGCCTTAAC	0.00027036	0
E1-GP01-D1	CGTGGCCTTAGT	0.00134178	0
E1-GP01-D1	CGTGGCCTTGAC	1.00133e-05	0
E1-GP01-D1	CGTGGCTCCAAT	1.00133e-05	0
E1-GP01-D1	CGTGGCTCCAGC	8.01065e-05	0
E1-GP01-D1	CGTGGCTCCGGC	6.00799e-05	0
E1-GP01-D1	CGTGGCTCCGGT	1.00133e-05	0
E1-GP01-D1	CGTGGCTCTAAC	1.00133e-05	0
E1-GP01-D1	CGTGGCTCTAAT	2.00266e-05	0
E1-GP01-D1	CGTGGCTCTAGC	1.00133e-05	0
E1-GP01-D1	CGTGGCTCTAGT	7.00932e-05	0
E1-GP01-D1	CGTGGCTCTGAC	1.00133e-05	0
E1-GP01-D1	CGTGGCTCTGAT	9.01199e-05	0
E1-GP01-D1	CGTGGCTTCAAT	1.00133e-05	0
E1-GP01-D1	CGTGGCTTCAGT	0.00940251	0
E1-GP01-D1	CGTGGCTTCGAC	1.00133e-05	0
E1-GP01-D1	CGTGGCTTCGAT	2.00266e-05	0
E1-GP01-D1	CGTGGCTTTAAC	0.000320426	0
E1-GP01-D1	CGTGGCTTTAAT	1.00133e-05	0
E1-GP01-D1	CGTGGCTTTGAT	0.000100133	0
E1-GP01-D1	CGTGGCTTTGGT	2.00266e-05	0
E1-GP01-D1	CGTGGTCCCAAT	1.00133e-05	0
E1-GP01-D1	CGTGGTCCCGAT	0.000360479	0
E1-GP01-D1	CGTGGTCCTAAC	0.00217289	0
E1-GP01-D1	CGTGGTCCTAAT	1.00133e-05	0
E1-GP01-D1	CGTGGTCCTGAC	1.00133e-05	0
E1-GP01-D1	CGTGGTCCTGGC	1.00133e-05	0
E1-GP01-D1	CGTGGTCTCAGT	0.000220293	0
E1-GP01-D1	CGTGGTCTCGAC	1.00133e-05	0
E1-GP01-D1	CGTGGTCTTAAC	1.00133e-05	0
E1-GP01-D1	CGTGGTCTTAAT	0.000320426	0
E1-GP01-D1	CGTGGTCTTGAC	0.00021028	0
E1-GP01-D1	CGTGGTCTTGAT	1.00133e-05	0
E1-GP01-D1	CGTGGTTCCAAT	1.00133e-05	0
E1-GP01-D1	CGTGGTTCTAAT	2.00266e-05	0
E1-GP01-D1	CGTGGTTCTAGC	1.00133e-05	0
E1-GP01-D1	CGTGGTTCTAGT	0.000290386	0
E1-GP01-D1	CGTGGTTCTGGT	0.000100133	0
E1-GP01-D1	CGTGGTTTCAAT	0.00012016	0
E1-GP01-D1	CGTGGTTTCAGT	1.00133e-05	0
E1-GP01-D1	CGTGGTTTCGAT	0.000640852	0
E1-GP01-D1	CGTGGTTTCGGC	0.00018024	0
E1-GP01-D1	CGTGGTTTTAAT	1.00133e-05	0
E1-GP01-D1	CGTGGTTTTAGC	1.00133e-05	0
E1-GP01-D1	CGTGGTTTTGAC	0.000580772	0
E1-GP01-D1	CGTGGTTTTGAT	0.000170226	0
E1-GP01-D1	CGTGGTTTTGGT	0.000781039	0.00695134
E1-GP01-D1	TACAACCCCAAC	0.000130173	0
E1-GP01-D1	TACAACCCCAAT	0.000200266	0
E1-GP01-D1	TACAACCCCAGC	9.01199e-05	0
E1-GP01-D1	TACAACCCCAGT	0.000140186	0
E1-GP01-D1	TACAACCCCGAC	0.0001502	0
E1-GP01-D1	TACAACCCCGAT	0.00012016	0
E1-GP01-D1	TACAACCCTAAC	8.01065e-05	0
E1-GP01-D1	TACAACCCTAAT	1.00133e-05	0
E1-GP01-D1	TACAACCCTAGT	1.00133e-05	0
E1-GP01-D1	TACAACCTCAAT	1.00133e-05	0
E1-GP01-D1	TACAACCTCAGT	0.00024032	0
E1-GP01-D1	TACAACCTCGAC	0.000370493	0
E1-GP01-D1	TACAACCTCGAT	0.00012016	0
E1-GP01-D1	TACAACCTTAAC	0.000740986	0
E1-GP01-D1	TACAACCTTAAT	0.000450599	0
E1-GP01-D1	TACAACCTTAGC	1.00133e-05	0
E1-GP01-D1	TACAACCTTGAC	0.000851132	0.00297915
E1-GP01-D1	TACAACCTTGAT	2.00266e-05	0
E1-GP01-D1	TACAACCTTGGC	1.00133e-05	0
E1-GP01-D1	TACAACCTTGGT	3.004e-05	0
E1-GP01-D1	TACAACTCCAAC	0.000170226	0
E1-GP01-D1	TACAACTCCAAT	0.000130173	0
E1-GP01-D1	TACAACTCCAGC	2.00266e-05	0
E1-GP01-D1	TACAACTCCAGT	0.000320426	0
E1-GP01-D1	TACAACTCCGGC	0.00793055	0.0148957
E1-GP01-D1	TACAACTCCGGT	0	0.0019861
E1-GP01-D1	TACAACTCTAAT	0.000260346	0
E1-GP01-D1	TACAACTCTAGC	0.00021028	0
E1-GP01-D1	TACAACTCTGAT	0	0.0019861
E1-GP01-D1	TACAACTTCAAC	1.00133e-05	0
E1-GP01-D1	TACAACTTCAGT	0.00012016	0
E1-GP01-D1	TACAACTTCGAC	1.00133e-05	0
E1-GP01-D1	TACAACTTCGAT	0.000350466	0
E1-GP01-D1	TACAACTTCGGT	0.000160213	0
E1-GP01-D1	TACAACTTTAAC	0.0015821	0
E1-GP01-D1	TACAACTTTAAT	1.00133e-05	0
E1-GP01-D1	TACAACTTTAGT	0.000190253	0
E1-GP01-D1	TACAACTTTGAC	1.00133e-05	0
E1-GP01-D1	TACAACTTTGAT	2.00266e-05	0
E1-GP01-D1	TACAATCCCAAC	0.000340453	0
E1-GP01-D1	TACAATCCCAAT	0.000130173	0
E1-GP01-D1	TACAATCCCAGT	0.000550732	0
E1-GP01-D1	TACAATCCCGAT	1.00133e-05	0
E1-GP01-D1	TACAATCCCGGT	1.00133e-05	0
E1-GP01-D1	TACAATCCTAAT	0.000510679	0
E1-GP01-D1	TACAATCCTAGT	9.01199e-05	0
E1-GP01-D1	TACAATCCTGAC	0.0001502	0
E1-GP01-D1	TACAATCCTGAT	0.00702935	0.0119166
E1-GP01-D1	TACAATCCTGGT	1.00133e-05	0
E1-GP01-D1	TACAATCTCAAC	1.00133e-05	0
E1-GP01-D1	TACAATCTCAAT	9.01199e-05	0
E1-GP01-D1	TACAATCTCAGT	0.000110146	0
E1-GP01-D1	TACAATCTCGAC	0.00021028	0
E1-GP01-D1	TACAATCTCGAT	2.00266e-05	0
E1-GP01-D1	TACAATCTCGGC	0.00021028	0
E1-GP01-D1	TACAATCTCGGT	7.00932e-05	0
E1-GP01-D1	TACAATCTTAAC	0.00012016	0
E1-GP01-D1	TACAATCTTAAT	0.000430573	0
E1-GP01-D1	TACAATCTTAGT	0.000410546	0
E1-GP01-D1	TACAATCTTGAT	0.00733976	0.0297915
E1-GP01-D1	TACAATCTTGGC	0.000340453	0
E1-GP01-D1	TACAATCTTGGT	0.000480639	0
E1-GP01-D1	TACAATTCCAAC	0.000440586	0
E1-GP01-D1	TACAATTCCAAT	0.000821092	0
E1-GP01-D1	TACAATTCCAGT	7.00932e-05	0
E1-GP01-D1	TACAATTCCGAT	0.00018024	0
E1-GP01-D1	TACAATTCCGGT	6.00799e-05	0
E1-GP01-D1	TACAATTCTAGC	0.000110146	0
E1-GP01-D1	TACAATTCTGGC	9.01199e-05	0
E1-GP01-D1	TACAATTTCAAC	1.00133e-05	0
E1-GP01-D1	TACAATTTCAAT	0.000540719	0
E1-GP01-D1	TACAATTTCAGT	0.000320426	0
E1-GP01-D1	TACAATTTCGAC	8.01065e-05	0
E1-GP01-D1	TACAATTTCGAT	0.000160213	0
E1-GP01-D1	TACAATTTCGGC	2.00266e-05	0
E1-GP01-D1	TACAATTTCGGT	0.000130173	0
E1-GP01-D1	TACAATTTTAAC	0.000130173	0
E1-GP01-D1	TACAATTTTAAT	0.000560746	0
E1-GP01-D1	TACAATTTTAGT	0.000670892	0.00297915
E1-GP01-D1	TACAATTTTGAC	0.000460613	0
E1-GP01-D1	TACAATTTTGAT	0.000650866	0.000993049
E1-GP01-D1	TACAGCCCCAAC	5.00666e-05	0
E1-GP01-D1	TACAGCCCCAAT	0.000100133	0
E1-GP01-D1	TACAGCCCCAGC	1.00133e-05	0
E1-GP01-D1	TACAGCCCCAGT	2.00266e-05	0
E1-GP01-D1	TACAGCCCCGAT	0.00024032	0
E1-GP01-D1	TACAGCCCTAAC	0.00012016	0
E1-GP01-D1	TACAGCCCTAAT	1.00133e-05	0
E1-GP01-D1	TACAGCCCTAGC	1.00133e-05	0
E1-GP01-D1	TACAGCCCTGAC	1.00133e-05	0
E1-GP01-D1	TACAGCCCTGAT	1.00133e-05	0.000993049
E1-GP01-D1	TACAGCCCTGGT	3.004e-05	0
E1-GP01-D1	TACAGCCTCAAC	0.000160213	0
E1-GP01-D1	TACAGCCTCAGT	0.000190253	0
E1-GP01-D1	TACAGCCTCGAC	1.00133e-05	0
E1-GP01-D1	TACAGCCTCGAT	0.000110146	0
E1-GP01-D1	TACAGCCTCGGT	6.00799e-05	0
E1-GP01-D1	TACAGCCTTAAC	3.004e-05	0
E1-GP01-D1	TACAGCCTTAAT	0.000130173	0
E1-GP01-D1	TACAGCCTTAGT	0.00024032	0
E1-GP01-D1	TACAGCCTTGAC	1.00133e-05	0
E1-GP01-D1	TACAGCCTTGAT	1.00133e-05	0
E1-GP01-D1	TACAGCCTTGGC	0.000881172	0.0019861
E1-GP01-D1	TACAGCCTTGGT	0.000360479	0
E1-GP01-D1	TACAGCTCCAAC	2.00266e-05	0
E1-GP01-D1	TACAGCTCCAAT	0.000140186	0
E1-GP01-D1	TACAGCTCCAGC	0.00201268	0.00695134
E1-GP01-D1	TACAGCTCCAGT	0.000340453	0
E1-GP01-D1	TACAGCTCCGGC	2.00266e-05	0
E1-GP01-D1	TACAGCTCCGGT	0.0199966	0.0129096
E1-GP01-D1	TACAGCTCTAAC	1.00133e-05	0
E1-GP01-D1	TACAGCTCTAAT	0.00125166	0.00595829
E1-GP01-D1	TACAGCTCTAGC	1.00133e-05	0
E1-GP01-D1	TACAGCTCTAGT	0.000170226	0
E1-GP01-D1	TACAGCTCTGAC	2.00266e-05	0
E1-GP01-D1	TACAGCTCTGGT	3.004e-05	0
E1-GP01-D1	TACAGCTTCAAC	0.000460613	0.000993049
E1-GP01-D1	TACAGCTTCAAT	1.00133e-05	0
E1-GP01-D1	TACAGCTTCAGT	0	0.00397219
E1-GP01-D1	TACAGCTTCGAT	0.000100133	0
E1-GP01-D1	TACAGCTTCGGC	1.00133e-05	0
E1-GP01-D1	TACAGCTTCGGT	1.00133e-05	0
E1-GP01-D1	TACAGCTTTAAC	0.0001502	0
E1-GP01-D1	TACAGCTTTAAT	8.01065e-05	0
E1-GP01-D1	TACAGCTTTAGT	1.00133e-05	0
E1-GP01-D1	TACAGCTTTGAC	0.000530706	0
E1-GP01-D1	TACAGTCCCAAC	0.000100133	0
E1-GP01-D1	TACAGTCCCAAT	0.000130173	0
E1-GP01-D1	TACAGTCCCGAC	6.00799e-05	0
E1-GP01-D1	TACAGTCCCGAT	8.01065e-05	0.0019861
E1-GP01-D1	TACAGTCCCGGC	1.00133e-05	0.000993049
E1-GP01-D1	TACAGTCCTAAC	1.00133e-05	0
E1-GP01-D1	TACAGTCCTAAT	0.000380506	0
E1-GP01-D1	TACAGTCCTAGC	0.0975598	0.120159
E1-GP01-D1	TACAGTCCTAGT	0.000410546	0
E1-GP01-D1	TACAGTCCTGAT	0.000140186	0
E1-GP01-D1	TACAGTCCTGGC	1.00133e-05	0
E1-GP01-D1	TACAGTCCTGGT	0.000160213	0
E1-GP01-D1	TACAGTCTCAAC	0.00018024	0
E1-GP01-D1	TACAGTCTCAAT	0.000220293	0.000993049
E1-GP01-D1	TACAGTCTCAGC	1.00133e-05	0.000993049
E1-GP01-D1	TACAGTCTCAGT	0.000360479	0
E1-GP01-D1	TACAGTCTCGAC	0.000871159	0
E1-GP01-D1	TACAGTCTCGAT	2.00266e-05	0
E1-GP01-D1	TACAGTCTCGGT	0.000130173	0
E1-GP01-D1	TACAGTCTTAAC	0.000320426	0
E1-GP01-D1	TACAGTCTTAAT	9.01199e-05	0
E1-GP01-D1	TACAGTCTTAGC	0.000620826	0
E1-GP01-D1	TACAGTCTTAGT	0.000130173	0
E1-GP01-D1	TACAGTCTTGAC	2.00266e-05	0
E1-GP01-D1	TACAGTCTTGAT	0.000230306	0.0019861
E1-GP01-D1	TACAGTCTTGGC	2.00266e-05	0
E1-GP01-D1	TACAGTCTTGGT	0.000200266	0
E1-GP01-D1	TACAGTTCCAAC	0.0001502	0
E1-GP01-D1	TACAGTTCCAAT	0.000220293	0
E1-GP01-D1	TACAGTTCCGAC	0.00012016	0
E1-GP01-D1	TACAGTTCCGAT	1.00133e-05	0
E1-GP01-D1	TACAGTTCCGGT	0.00024032	0
E1-GP01-D1	TACAGTTCTAAT	1.00133e-05	0
E1-GP01-D1	TACAGTTCTAGC	0.000290386	0
E1-GP01-D1	TACAGTTCTAGT	1.00133e-05	0
E1-GP01-D1	TACAGTTCTGAT	1.00133e-05	0
E1-GP01-D1	TACAGTTCTGGT	0.000130173	0
E1-GP01-D1	TACAGTTTCAAC	0.000340453	0
E1-GP01-D1	TACAGTTTCAAT	1.00133e-05	0
E1-GP01-D1	TACAGTTTCAGC	3.004e-05	0
E1-GP01-D1	TACAGTTTCAGT	0.0382308	0.0436941
E1-GP01-D1	TACAGTTTCGAC	0.000190253	0
E1-GP01-D1	TACAGTTTCGAT	0.000310413	0
E1-GP01-D1	TACAGTTTCGGC	0.000490653	0.0019861
E1-GP01-D1	TACAGTTTCGGT	0.00018024	0
E1-GP01-D1	TACAGTTTTAAT	0.000550732	0.0119166
E1-GP01-D1	TACAGTTTTAGC	0.000470626	0
E1-GP01-D1	TACAGTTTTGAC	0.000570759	0.000993049
E1-GP01-D1	TACAGTTTTGAT	0.000390519	0
E1-GP01-D1	TACAGTTTTGGC	2.00266e-05	0
E1-GP01-D1	TACAGTTTTGGT	0.000700932	0
E1-GP01-D1	TACGACCCCAAT	1.00133e-05	0
E1-GP01-D1	TACGACCCCAGC	9.01199e-05	0
E1-GP01-D1	TACGACCCCGAC	1.00133e-05	0
E1-GP01-D1	TACGACCCCGAT	0.000540719	0
E1-GP01-D1	TACGACCCCGGC	1.00133e-05	0
E1-GP01-D1	TACGACCCCGGT	0.000110146	0
E1-GP01-D1	TACGACCCTAAT	0.00021028	0
E1-GP01-D1	TACGACCCTAGT	0.000370493	0
E1-GP01-D1	TACGACCCTGAC	0.000170226	0
E1-GP01-D1	TACGACCCTGAT	0.00654871	0.0109235
E1-GP01-D1	TACGACCCTGGC	1.00133e-05	0
E1-GP01-D1	TACGACCCTGGT	0.000510679	0
E1-GP01-D1	TACGACCTCAAC	0.000170226	0
E1-GP01-D1	TACGACCTCAAT	0.000170226	0
E1-GP01-D1	TACGACCTTAAT	0.0001502	0
E1-GP01-D1	TACGACCTTAGC	5.00666e-05	0
E1-GP01-D1	TACGACCTTAGT	1.00133e-05	0
E1-GP01-D1	TACGACCTTGAC	0.000260346	0
E1-GP01-D1	TACGACCTTGGT	8.01065e-05	0
E1-GP01-D1	TACGACTCCAAT	0.000470626	0
E1-GP01-D1	TACGACTCCAGC	0.00018024	0
E1-GP01-D1	TACGACTCCGAT	1.00133e-05	0
E1-GP01-D1	TACGACTCCGGC	1.00133e-05	0
E1-GP01-D1	TACGACTCTAAC	7.00932e-05	0
E1-GP01-D1	TACGACTCTAAT	1.00133e-05	0
E1-GP01-D1	TACGACTCTAGC	0.000130173	0
E1-GP01-D1	TACGACTCTAGT	1.00133e-05	0
E1-GP01-D1	TACGACTCTGAC	1.00133e-05	0
E1-GP01-D1	TACGACTCTGGT	0.0016522	0
E1-GP01-D1	TACGACTTCAAT	0.000170226	0
E1-GP01-D1	TACGACTTCAGT	1.00133e-05	0
E1-GP01-D1	TACGACTTCGAT	0.000190253	0
E1-GP01-D1	TACGACTTCGGC	0.00012016	0
E1-GP01-D1	TACGACTTCGGT	0.000340453	0
E1-GP01-D1	TACGACTTTAAC	0.000230306	0
E1-GP01-D1	TACGACTTTAAT	0.000260346	0
E1-GP01-D1	TACGACTTTAGC	2.00266e-05	0
E1-GP01-D1	TACGACTTTGAT	0.000100133	0
E1-GP01-D1	TACGATCCCAAC	1.00133e-05	0
E1-GP01-D1	TACGATCCCAGC	7.00932e-05	0
E1-GP01-D1	TACGATCCCAGT	0.000200266	0.000993049
E1-GP01-D1	TACGATCCCGAC	0.00012016	0
E1-GP01-D1	TACGATCCCGAT	1.00133e-05	0
E1-GP01-D1	TACGATCCCGGT	0.000330439	0
E1-GP01-D1	TACGATCCTAAC	0.000160213	0
E1-GP01-D1	TACGATCCTAAT	7.00932e-05	0
E1-GP01-D1	TACGATCCTAGC	0.00012016	0
E1-GP01-D1	TACGATCCTAGT	0.000160213	0
E1-GP01-D1	TACGATCCTGGC	0.000140186	0
E1-GP01-D1	TACGATCTCAGC	6.00799e-05	0
E1-GP01-D1	TACGATCTCAGT	0.00024032	0
E1-GP01-D1	TACGATCTCGAC	0.000280373	0
E1-GP01-D1	TACGATCTCGAT	1.00133e-05	0
E1-GP01-D1	TACGATCTCGGT	0.000190253	0
E1-GP01-D1	TACGATCTTAAC	2.00266e-05	0
E1-GP01-D1	TACGATCTTAAT	3.004e-05	0
E1-GP01-D1	TACGATCTTAGT	1.00133e-05	0
E1-GP01-D1	TACGATCTTGAC	0.000130173	0
E1-GP01-D1	TACGATCTTGAT	0.000200266	0
E1-GP01-D1	TACGATCTTGGT	0.000220293	0
E1-GP01-D1	TACGATTCCAAC	9.01199e-05	0
E1-GP01-D1	TACGATTCCAAT	0.000460613	0
E1-GP01-D1	TACGATTCCAGT	1.00133e-05	0
E1-GP01-D1	TACGATTCCGAC	0.000110146	0
E1-GP01-D1	TACGATTCCGGC	1.00133e-05	0
E1-GP01-D1	TACGATTCCGGT	1.00133e-05	0
E1-GP01-D1	TACGATTCTAAT	0.000630839	0
E1-GP01-D1	TACGATTCTAGT	1.00133e-05	0
E1-GP01-D1	TACGATTCTGAC	0.000490653	0
E1-GP01-D1	TACGATTCTGGC	0.000360479	0
E1-GP01-D1	TACGATTCTGGT	2.00266e-05	0
E1-GP01-D1	TACGATTTCAAT	0.000190253	0
E1-GP01-D1	TACGATTTCAGC	0.00018024	0.000993049
E1-GP01-D1	TACGATTTCAGT	0.000380506	0
E1-GP01-D1	TACGATTTCGAC	0.000200266	0
E1-GP01-D1	TACGATTTCGAT	0.00429571	0
E1-GP01-D1	TACGATTTCGGT	0.00018024	0
E1-GP01-D1	TACGATTTTAAC	0.000170226	0
E1-GP01-D1	TACGATTTTAAT	0.00118157	0
E1-GP01-D1	TACGATTTTAGC	1.00133e-05	0
E1-GP01-D1	TACGATTTTAGT	1.00133e-05	0
E1-GP01-D1	TACGGCCCCAAT	7.00932e-05	0
E1-GP01-D1	TACGGCCCCAGC	0.00021028	0
E1-GP01-D1	TACGGCCCCAGT	7.00932e-05	0
E1-GP01-D1	TACGGCCCCGAC	0.000190253	0
E1-GP01-D1	TACGGCCCCGAT	0.000200266	0.0019861
E1-GP01-D1	TACGGCCCTAAC	1.00133e-05	0
E1-GP01-D1	TACGGCCCTAAT	0.000250333	0
E1-GP01-D1	TACGGCCCTAGC	0.0001502	0
E1-GP01-D1	TACGGCCCTAGT	1.00133e-05	0
E1-GP01-D1	TACGGCCCTGAC	0.000400533	0
E1-GP01-D1	TACGGCCCTGAT	1.00133e-05	0
E1-GP01-D1	TACGGCCCTGGT	2.00266e-05	0
E1-GP01-D1	TACGGCCTCAAC	1.00133e-05	0
E1-GP01-D1	TACGGCCTCAAT	0.000340453	0
E1-GP01-D1	TACGGCCTCAGT	8.01065e-05	0
E1-GP01-D1	TACGGCCTCGAC	0.000110146	0
E1-GP01-D1	TACGGCCTCGAT	0	0.000993049
E1-GP01-D1	TACGGCCTCGGC	1.00133e-05	0
E1-GP01-D1	TACGGCCTCGGT	2.00266e-05	0
E1-GP01-D1	TACGGCCTTAAC	0.0740785	0.0655412
E1-GP01-D1	TACGGCCTTAAT	0.000350466	0.000993049
E1-GP01-D1	TACGGCCTTAGC	1.00133e-05	0
E1-GP01-D1	TACGGCCTTAGT	2.00266e-05	0.000993049
E1-GP01-D1	TACGGCCTTGAC	0.00321427	0
E1-GP01-D1	TACGGCCTTGAT	0.000140186	0
E1-GP01-D1	TACGGCTCCAGC	0.00018024	0
E1-GP01-D1	TACGGCTCCGGT	0.000160213	0
E1-GP01-D1	TACGGCTCTAAC	8.01065e-05	0
E1-GP01-D1	TACGGCTCTAAT	0.000200266	0
E1-GP01-D1	TACGGCTCTAGC	1.00133e-05	0
E1-GP01-D1	TACGGCTCTAGT	0.00012016	0
E1-GP01-D1	TACGGCTCTGAC	1.00133e-05	0
E1-GP01-D1	TACGGCTCTGGT	1.00133e-05	0
E1-GP01-D1	TACGGCTTCAAC	0.00012016	0
E1-GP01-D1	TACGGCTTCAAT	0.000190253	0
E1-GP01-D1	TACGGCTTCAGC	7.00932e-05	0
E1-GP01-D1	TACGGCTTCAGT	0.000230306	0
E1-GP01-D1	TACGGCTTCGAC	1.00133e-05	0
E1-GP01-D1	TACGGCTTCGAT	9.01199e-05	0
E1-GP01-D1	TACGGCTTCGGC	0.000100133	0
E1-GP01-D1	TACGGCTTTAAC	0.000220293	0
E1-GP01-D1	TACGGCTTTAAT	0.00012016	0
E1-GP01-D1	TACGGCTTTAGC	1.00133e-05	0
E1-GP01-D1	TACGGCTTTAGT	0.0001502	0
E1-GP01-D1	TACGGCTTTGAC	0.00114152	0.000993049
E1-GP01-D1	TACGGCTTTGGT	7.00932e-05	0
E1-GP01-D1	TACGGTCCCAAC	0.00106141	0
E1-GP01-D1	TACGGTCCCAAT	1.00133e-05	0
E1-GP01-D1	TACGGTCCCGAT	1.00133e-05	0
E1-GP01-D1	TACGGTCCCGGC	1.00133e-05	0
E1-GP01-D1	TACGGTCCTAAC	1.00133e-05	0
E1-GP01-D1	TACGGTCCTAGC	1.00133e-05	0.00397219
E1-GP01-D1	TACGGTCCTGGC	1.00133e-05	0
E1-GP01-D1	TACGGTCCTGGT	0.000490653	0.000993049
E1-GP01-D1	TACGGTCTCAAC	8.01065e-05	0
E1-GP01-D1	TACGGTCTCAAT	0.00018024	0
E1-GP01-D1	TACGGTCTCAGC	0.000130173	0
E1-GP01-D1	TACGGTCTCAGT	0.00182242	0.000993049
E1-GP01-D1	TACGGTCTCGAC	9.01199e-05	0
E1-GP01-D1	TACGGTCTCGAT	6.00799e-05	0
E1-GP01-D1	TACGGTCTCGGC	1.00133e-05	0
E1-GP01-D1	TACGGTCTTAAC	1.00133e-05	0
E1-GP01-D1	TACGGTCTTAAT	1.00133e-05	0
E1-GP01-D1	TACGGTCTTAGC	0.000140186	0
E1-GP01-D1	TACGGTCTTGAC	0.000100133	0
E1-GP01-D1	TACGGTCTTGAT	0.000330439	0
E1-GP01-D1	TACGGTCTTGGT	0.000220293	0
E1-GP01-D1	TACGGTTCCAAC	1.00133e-05	0
E1-GP01-D1	TACGGTTCCAAT	0.000100133	0
E1-GP01-D1	TACGGTTCCAGT	0.000170226	0
E1-GP01-D1	TACGGTTCCGAC	1.00133e-05	0
E1-GP01-D1	TACGGTTCTAAT	0.000100133	0
E1-GP01-D1	TACGGTTCTAGT	0.00115153	0
E1-GP01-D1	TACGGTTCTGAT	4.00533e-05	0
E1-GP01-D1	TACGGTTCTGGT	0.000220293	0
E1-GP01-D1	TACGGTTTCAGT	3.004e-05	0
E1-GP01-D1	TACGGTTTCGAC	8.01065e-05	0
E1-GP01-D1	TACGGTTTCGAT	1.00133e-05	0
E1-GP01-D1	TACGGTTTCGGT	1.00133e-05	0
E1-GP01-D1	TACGGTTTTAAT	0.00109145	0
E1-GP01-D1	TACGGTTTTAGC	9.01199e-05	0
E1-GP01-D1	TACGGTTTTAGT	1.00133e-05	0
E1-GP01-D1	TACGGTTTTGAC	0.00140186	0
E1-GP01-D1	TACGGTTTTGGC	1.00133e-05	0
E1-GP01-D1	TACGGTTTTGGT	0.0011315	0.00496524
E1-GP01-D1	TATAACCCCAAC	7.00932e-05	0
E1-GP01-D1	TATAACCCCAGC	5.00666e-05	0
E1-GP01-D1	TATAACCCCAGT	0.000110146	0
E1-GP01-D1	TATAACCCCGAC	1.00133e-05	0
E1-GP01-D1	TATAACCCCGAT	0	0.000993049
E1-GP01-D1	TATAACCCTAAC	8.01065e-05	0
E1-GP01-D1	TATAACCCTAAT	1.00133e-05	0
E1-GP01-D1	TATAACCCTAGC	1.00133e-05	0
E1-GP01-D1	TATAACCCTGAC	7.00932e-05	0
E1-GP01-D1	TATAACCCTGAT	1.00133e-05	0
E1-GP01-D1	TATAACCTCAAT	0.00018024	0
E1-GP01-D1	TATAACCTCAGT	0.000510679	0
E1-GP01-D1	TATAACCTCGAC	0.0159913	0.00595829
E1-GP01-D1	TATAACCTCGAT	0.000320426	0.000993049
E1-GP01-D1	TATAACCTCGGC	1.00133e-05	0
E1-GP01-D1	TATAACCTCGGT	1.00133e-05	0
E1-GP01-D1	TATAACCTTAAC	0.000130173	0
E1-GP01-D1	TATAACCTTAGC	1.00133e-05	0
E1-GP01-D1	TATAACCTTGAC	1.00133e-05	0
E1-GP01-D1	TATAACCTTGAT	2.00266e-05	0
E1-GP01-D1	TATAACTCCAAC	0.000160213	0
E1-GP01-D1	TATAACTCCAAT	0.00377502	0
E1-GP01-D1	TATAACTCCAGT	1.00133e-05	0
E1-GP01-D1	TATAACTCCGGC	0.000230306	0
E1-GP01-D1	TATAACTCTAAC	3.004e-05	0
E1-GP01-D1	TATAACTCTAAT	0.000190253	0
E1-GP01-D1	TATAACTCTAGC	0.00848128	0.00297915
E1-GP01-D1	TATAACTCTAGT	1.00133e-05	0
E1-GP01-D1	TATAACTCTGAC	2.00266e-05	0
E1-GP01-D1	TATAACTCTGAT	0.000230306	0
E1-GP01-D1	TATAACTCTGGT	0.000250333	0
E1-GP01-D1	TATAACTTCAAC	0.000250333	0
E1-GP01-D1	TATAACTTCAAT	2.00266e-05	0
E1-GP01-D1	TATAACTTCAGT	0.00021028	0
E1-GP01-D1	TATAACTTCGAC	1.00133e-05	0
E1-GP01-D1	TATAACTTCGAT	0.000360479	0
E1-GP01-D1	TATAACTTTAAC	0.000100133	0
E1-GP01-D1	TATAACTTTAAT	9.01199e-05	0
E1-GP01-D1	TATAACTTTGAC	0.000230306	0
E1-GP01-D1	TATAACTTTGAT	0.000360479	0
E1-GP01-D1	TATAACTTTGGT	0.0001502	0
E1-GP01-D1	TATAATCCCAAC	0.00012016	0
E1-GP01-D1	TATAATCCCAAT	1.00133e-05	0
E1-GP01-D1	TATAATCCCAGT	2.00266e-05	0
E1-GP01-D1	TATAATCCCGAC	0.000160213	0
E1-GP01-D1	TATAATCCCGAT	2.00266e-05	0
E1-GP01-D1	TATAATCCCGGT	0.00027036	0
E1-GP01-D1	TATAATCCTAAC	0.000100133	0
E1-GP01-D1	TATAATCCTAAT	0.000390519	0.00695134
E1-GP01-D1	TATAATCCTAGC	1.00133e-05	0
E1-GP01-D1	TATAATCCTAGT	0.000220293	0
E1-GP01-D1	TATAATCCTGAC	8.01065e-05	0
E1-GP01-D1	TATAATCCTGAT	2.00266e-05	0
E1-GP01-D1	TATAATCCTGGT	2.00266e-05	0
E1-GP01-D1	TATAATCTCAAC	0.000130173	0
E1-GP01-D1	TATAATCTCAGT	0.000110146	0
E1-GP01-D1	TATAATCTCGAC	0.000370493	0
E1-GP01-D1	TATAATCTCGAT	1.00133e-05	0
E1-GP01-D1	TATAATCTCGGC	6.00799e-05	0
E1-GP01-D1	TATAATCTTAAC	9.01199e-05	0
E1-GP01-D1	TATAATCTTAAT	0.000881172	0.00397219
E1-GP01-D1	TATAATCTTAGT	1.00133e-05	0
E1-GP01-D1	TATAATCTTGAT	3.004e-05	0
E1-GP01-D1	TATAATCTTGGC	0.000861145	0
E1-GP01-D1	TATAATCTTGGT	0.0235513	0.00794439
E1-GP01-D1	TATAATTCCAAC	0.000200266	0
E1-GP01-D1	TATAATTCCAAT	0.000190253	0
E1-GP01-D1	TATAATTCCAGC	7.00932e-05	0
E1-GP01-D1	TATAATTCCAGT	0.000200266	0
E1-GP01-D1	TATAATTCCGAC	1.00133e-05	0
E1-GP01-D1	TATAATTCCGAT	8.01065e-05	0
E1-GP01-D1	TATAATTCCGGT	0.00024032	0
E1-GP01-D1	TATAATTCTAAT	0.000250333	0
E1-GP01-D1	TATAATTCTAGT	0.000130173	0
E1-GP01-D1	TATAATTCTGAC	0.00204272	0
E1-GP01-D1	TATAATTCTGAT	0.000330439	0
E1-GP01-D1	TATAATTCTGGC	0.000160213	0
E1-GP01-D1	TATAATTCTGGT	2.00266e-05	0
E1-GP01-D1	TATAATTTCAAT	0.000200266	0
E1-GP01-D1	TATAATTTCAGC	0.000260346	0
E1-GP01-D1	TATAATTTCAGT	2.00266e-05	0
E1-GP01-D1	TATAATTTCGAC	0.00012016	0
E1-GP01-D1	TATAATTTCGAT	1.00133e-05	0
E1-GP01-D1	TATAATTTCGGC	1.00133e-05	0
E1-GP01-D1	TATAATTTCGGT	0.00018024	0
E1-GP01-D1	TATAATTTTAAT	0.00123164	0.00397219
E1-GP01-D1	TATAATTTTAGC	1.00133e-05	0
E1-GP01-D1	TATAATTTTAGT	0.00125166	0
E1-GP01-D1	TATAATTTTGAC	0.000220293	0
E1-GP01-D1	TATAATTTTGAT	0.000340453	0
E1-GP01-D1	TATAATTTTGGC	0.000190253	0
E1-GP01-D1	TATAATTTTGGT	0.000360479	0
E1-GP01-D1	TATAGCCCCAGT	1.00133e-05	0
E1-GP01-D1	TATAGCCCCGAC	0.000350466	0
E1-GP01-D1	TATAGCCCTAAC	1.00133e-05	0
E1-GP01-D1	TATAGCCCTAAT	0.000380506	0
E1-GP01-D1	TATAGCCCTAGT	0.000190253	0
E1-GP01-D1	TATAGCCTCGGT	0.000190253	0
E1-GP01-D1	TATAGCCTTAAC	1.00133e-05	0
E1-GP01-D1	TATAGCCTTAAT	1.00133e-05	0
E1-GP01-D1	TATAGCCTTGAT	3.004e-05	0
E1-GP01-D1	TATAGCTCCGGT	2.00266e-05	0
E1-GP01-D1	TATAGCTCTAAC	0.00012016	0
E1-GP01-D1	TATAGCTCTAAT	0.000420559	0
E1-GP01-D1	TATAGCTCTAGC	1.00133e-05	0
E1-GP01-D1	TATAGCTCTAGT	0.000130173	0
E1-GP01-D1	TATAGCTCTGAT	0.000660879	0
E1-GP01-D1	TATAGCTCTGGT	0.000170226	0
E1-GP01-D1	TATAGCTTCAAT	1.00133e-05	0
E1-GP01-D1	TATAGCTTCGAT	0.000110146	0
E1-GP01-D1	TATAGCTTCGGT	0.00027036	0
E1-GP01-D1	TATAGCTTTAAT	2.00266e-05	0
E1-GP01-D1	TATAGCTTTGAC	0.000160213	0
E1-GP01-D1	TATAGCTTTGAT	0.00012016	0
E1-GP01-D1	TATAGCTTTGGC	1.00133e-05	0
E1-GP01-D1	TATAGCTTTGGT	0.000100133	0
E1-GP01-D1	TATAGTCCCAAC	0.000140186	0
E1-GP01-D1	TATAGTCCCGGT	1.00133e-05	0
E1-GP01-D1	TATAGTCCTAAT	7.00932e-05	0
E1-GP01-D1	TATAGTCCTAGC	0.000670892	0
E1-GP01-D1	TATAGTCCTAGT	0.000100133	0
E1-GP01-D1	TATAGTCCTGAC	1.00133e-05	0
E1-GP01-D1	TATAGTCCTGGC	0.000130173	0
E1-GP01-D1	TATAGTCCTGGT	1.00133e-05	0
E1-GP01-D1	TATAGTCTCAAT	1.00133e-05	0
E1-GP01-D1	TATAGTCTCAGT	0.000280373	0
E1-GP01-D1	TATAGTCTCGAC	2.00266e-05	0
E1-GP01-D1	TATAGTCTCGAT	0.000190253	0
E1-GP01-D1	TATAGTCTTAAC	7.00932e-05	0
E1-GP01-D1	TATAGTCTTAAT	1.00133e-05	0
E1-GP01-D1	TATAGTCTTAGC	0.000220293	0
E1-GP01-D1	TATAGTCTTAGT	3.004e-05	0
E1-GP01-D1	TATAGTCTTGAT	1.00133e-05	0
E1-GP01-D1	TATAGTCTTGGT	0.00603803	0.00297915
E1-GP01-D1	TATAGTTCCAAC	0.00024032	0
E1-GP01-D1	TATAGTTCCAAT	0.000931239	0.00893744
E1-GP01-D1	TATAGTTCCAGT	1.00133e-05	0
E1-GP01-D1	TATAGTTCCGAC	0.000260346	0
E1-GP01-D1	TATAGTTCCGAT	1.00133e-05	0
E1-GP01-D1	TATAGTTCCGGT	1.00133e-05	0
E1-GP01-D1	TATAGTTCTAAC	1.00133e-05	0
E1-GP01-D1	TATAGTTCTAGC	1.00133e-05	0
E1-GP01-D1	TATAGTTCTGAC	0.000170226	0
E1-GP01-D1	TATAGTTTCAGT	0.000220293	0
E1-GP01-D1	TATAGTTTCGAT	3.004e-05	0
E1-GP01-D1	TATAGTTTCGGC	0.000130173	0
E1-GP01-D1	TATAGTTTCGGT	0.000100133	0
E1-GP01-D1	TATAGTTTTAAT	1.00133e-05	0
E1-GP01-D1	TATAGTTTTAGC	2.00266e-05	0
E1-GP01-D1	TATAGTTTTGAC	0.000981305	0
E1-GP01-D1	TATAGTTTTGAT	0.00109145	0
E1-GP01-D1	TATAGTTTTGGC	9.01199e-05	0
E1-GP01-D1	TATAGTTTTGGT	0.000280373	0
E1-GP01-D1	TATGACCCCGAC	2.00266e-05	0
E1-GP01-D1	TATGACCCCGAT	0.000200266	0
E1-GP01-D1	TATGACCCCGGT	0.000110146	0
E1-GP01-D1	TATGACCCTAAT	0.0001502	0
E1-GP01-D1	TATGACCCTAGT	0.000140186	0
E1-GP01-D1	TATGACCCTGAC	0.000100133	0
E1-GP01-D1	TATGACCCTGAT	1.00133e-05	0
E1-GP01-D1	TATGACCCTGGT	1.00133e-05	0
E1-GP01-D1	TATGACCTCAAC	0.000750999	0
E1-GP01-D1	TATGACCTCAGT	7.00932e-05	0
E1-GP01-D1	TATGACCTCGAT	0.000640852	0
E1-GP01-D1	TATGACCTCGGC	0.000140186	0
E1-GP01-D1	TATGACCTTAAC	1.00133e-05	0
E1-GP01-D1	TATGACCTTAAT	7.00932e-05	0
E1-GP01-D1	TATGACCTTAGT	0.000130173	0
E1-GP01-D1	TATGACCTTGAC	2.00266e-05	0
E1-GP01-D1	TATGACCTTGAT	0.000290386	0
E1-GP01-D1	TATGACCTTGGC	0.000140186	0
E1-GP01-D1	TATGACCTTGGT	1.00133e-05	0
E1-GP01-D1	TATGACTCCAAC	1.00133e-05	0
E1-GP01-D1	TATGACTCCAAT	0.000730972	0
E1-GP01-D1	TATGACTCCAGT	0.000110146	0
E1-GP01-D1	TATGACTCCGGC	1.00133e-05	0
E1-GP01-D1	TATGACTCTAAT	1.00133e-05	0
E1-GP01-D1	TATGACTCTAGC	1.00133e-05	0
E1-GP01-D1	TATGACTCTGAC	1.00133e-05	0
E1-GP01-D1	TATGACTCTGGC	1.00133e-05	0
E1-GP01-D1	TATGACTTCAAT	1.00133e-05	0
E1-GP01-D1	TATGACTTCAGT	0.000100133	0
E1-GP01-D1	TATGACTTCGAC	0.000140186	0
E1-GP01-D1	TATGACTTCGAT	0.000160213	0
E1-GP01-D1	TATGACTTCGGT	0.000170226	0
E1-GP01-D1	TATGACTTTAAC	1.00133e-05	0
E1-GP01-D1	TATGACTTTAAT	8.01065e-05	0
E1-GP01-D1	TATGACTTTGAT	1.00133e-05	0
E1-GP01-D1	TATGACTTTGGT	1.00133e-05	0
E1-GP01-D1	TATGATCCCAAC	7.00932e-05	0
E1-GP01-D1	TATGATCCCAAT	5.00666e-05	0
E1-GP01-D1	TATGATCCCAGC	0.000350466	0
E1-GP01-D1	TATGATCCCAGT	0.00998328	0.0139027
E1-GP01-D1	TATGATCCCGAT	0.000320426	0
E1-GP01-D1	TATGATCCCGGT	0	0.000993049
E1-GP01-D1	TATGATCCTAAC	1.00133e-05	0
E1-GP01-D1	TATGATCCTAAT	1.00133e-05	0
E1-GP01-D1	TATGATCCTAGC	9.01199e-05	0
E1-GP01-D1	TATGATCCTGAC	0.000220293	0
E1-GP01-D1	TATGATCCTGAT	6.00799e-05	0
E1-GP01-D1	TATGATCCTGGT	0.000130173	0
E1-GP01-D1	TATGATCTCAAT	1.00133e-05	0
E1-GP01-D1	TATGATCTCAGC	1.00133e-05	0
E1-GP01-D1	TATGATCTCAGT	0.000250333	0
E1-GP01-D1	TATGATCTCGAC	0.000140186	0
E1-GP01-D1	TATGATCTTAAC	6.00799e-05	0
E1-GP01-D1	TATGATCTTAGC	0.000110146	0
E1-GP01-D1	TATGATCTTAGT	0.00018024	0
E1-GP01-D1	TATGATCTTGAC	0.000100133	0
E1-GP01-D1	TATGATCTTGAT	9.01199e-05	0
E1-GP01-D1	TATGATCTTGGC	8.01065e-05	0
E1-GP01-D1	TATGATCTTGGT	0.000510679	0
E1-GP01-D1	TATGATTCCAAC	0.00018024	0
E1-GP01-D1	TATGATTCCAAT	0.000380506	0
E1-GP01-D1	TATGATTCCAGC	2.00266e-05	0
E1-GP01-D1	TATGATTCCGGC	1.00133e-05	0
E1-GP01-D1	TATGATTCCGGT	6.00799e-05	0
E1-GP01-D1	TATGATTCTAAC	0.000250333	0
E1-GP01-D1	TATGATTCTAAT	0.00260346	0
E1-GP01-D1	TATGATTCTAGC	0.000170226	0
E1-GP01-D1	TATGATTCTAGT	1.00133e-05	0
E1-GP01-D1	TATGATTCTGAC	0.00012016	0
E1-GP01-D1	TATGATTCTGAT	1.00133e-05	0
E1-GP01-D1	TATGATTCTGGC	2.00266e-05	0
E1-GP01-D1	TATGATTCTGGT	1.00133e-05	0
E1-GP01-D1	TATGATTTCAGT	0.00021028	0
E1-GP01-D1	TATGATTTCGAT	0.0251635	0
E1-GP01-D1	TATGATTTCGGC	1.00133e-05	0
E1-GP01-D1	TATGATTTCGGT	0.000220293	0
E1-GP01-D1	TATGATTTTAAC	0.000390519	0
E1-GP01-D1	TATGATTTTAAT	0.000811079	0
E1-GP01-D1	TATGATTTTAGC	8.01065e-05	0
E1-GP01-D1	TATGATTTTAGT	1.00133e-05	0
E1-GP01-D1	TATGATTTTGAC	0.000140186	0
E1-GP01-D1	TATGATTTTGAT	0.00184245	0
E1-GP01-D1	TATGATTTTGGT	0.000931239	0
E1-GP01-D1	TATGGCCCCAGT	1.00133e-05	0
E1-GP01-D1	TATGGCCCCGAT	0.00027036	0
E1-GP01-D1	TATGGCCCTAGC	1.00133e-05	0
E1-GP01-D1	TATGGCCCTAGT	5.00666e-05	0
E1-GP01-D1	TATGGCCCTGAC	0.000340453	0
E1-GP01-D1	TATGGCCTCAAC	1.00133e-05	0
E1-GP01-D1	TATGGCCTCAAT	0.000730972	0
E1-GP01-D1	TATGGCCTCAGT	0.000110146	0
E1-GP01-D1	TATGGCCTCGAC	7.00932e-05	0
E1-GP01-D1	TATGGCCTCGAT	1.00133e-05	0
E1-GP01-D1	TATGGCCTTAAC	0.000540719	0
E1-GP01-D1	TATGGCCTTAGC	1.00133e-05	0
E1-GP01-D1	TATGGCCTTAGT	1.00133e-05	0
E1-GP01-D1	TATGGCTCCAAT	0.000230306	0
E1-GP01-D1	TATGGCTCCAGC	1.00133e-05	0
E1-GP01-D1	TATGGCTCCGAC	3.004e-05	0
E1-GP01-D1	TATGGCTCCGGC	1.00133e-05	0
E1-GP01-D1	TATGGCTCCGGT	0.00012016	0
E1-GP01-D1	TATGGCTCTAAT	3.004e-05	0
E1-GP01-D1	TATGGCTCTGGC	8.01065e-05	0
E1-GP01-D1	TATGGCTTCAGT	1.00133e-05	0
E1-GP01-D1	TATGGCTTCGAC	1.00133e-05	0
E1-GP01-D1	TATGGCTTCGAT	0.000580772	0
E1-GP01-D1	TATGGCTTCGGC	0.000100133	0
E1-GP01-D1	TATGGCTTTAGT	7.00932e-05	0
E1-GP01-D1	TATGGCTTTGAT	0.000100133	0
E1-GP01-D1	TATGGTCCCAAT	0.000430573	0
E1-GP01-D1	TATGGTCCCAGT	0.00024032	0
E1-GP01-D1	TATGGTCCCGAC	5.00666e-05	0
E1-GP01-D1	TATGGTCCCGAT	1.00133e-05	0
E1-GP01-D1	TATGGTCCCGGT	1.00133e-05	0
E1-GP01-D1	TATGGTCCTAAT	3.004e-05	0
E1-GP01-D1	TATGGTCCTGAT	1.00133e-05	0
E1-GP01-D1	TATGGTCCTGGC	6.00799e-05	0
E1-GP01-D1	TATGGTCTCAAC	1.00133e-05	0
E1-GP01-D1	TATGGTCTCAAT	9.01199e-05	0
E1-GP01-D1	TATGGTCTCAGT	0.000220293	0
E1-GP01-D1	TATGGTCTCGAT	0.00012016	0
E1-GP01-D1	TATGGTCTTAAT	7.00932e-05	0
E1-GP01-D1	TATGGTCTTAGC	1.00133e-05	0
E1-GP01-D1	TATGGTCTTGGT	0.00024032	0
E1-GP01-D1	TATGGTTCCAAT	0.000100133	0
E1-GP01-D1	TATGGTTCCAGC	1.00133e-05	0
E1-GP01-D1	TATGGTTCCGGC	3.004e-05	0
E1-GP01-D1	TATGGTTCTAAC	1.00133e-05	0
E1-GP01-D1	TATGGTTCTAAT	0.000360479	0
E1-GP01-D1	TATGGTTCTGAC	1.00133e-05	0
E1-GP01-D1	TATGGTTTCAAC	7.00932e-05	0
E1-GP01-D1	TATGGTTTCAAT	1.00133e-05	0
E1-GP01-D1	TATGGTTTCAGT	0.000140186	0
E1-GP01-D1	TATGGTTTCGAT	0.00418557	0.0019861
E1-GP01-D1	TATGGTTTCGGC	0.00012016	0
E1-GP01-D1	TATGGTTTTAAC	1.00133e-05	0
E1-GP01-D1	TATGGTTTTAAT	0.00021028	0.000993049
E1-GP01-D1	TATGGTTTTAGC	0.00021028	0
E1-GP01-D1	TATGGTTTTGAC	0.00630839	0.0178749
E1-GP01-D1	TATGGTTTTGAT	0.000320426	0
E1-GP01-D1	TATGGTTTTGGT	0.00018024	0
E1-GP01-D1	TGCAACCCCAAT	0.00027036	0.0019861
E1-GP01-D1	TGCAACCCCAGC	1.00133e-05	0
E1-GP01-D1	TGCAACCCTAGC	1.00133e-05	0
E1-GP01-D1	TGCAACCTCAAT	1.00133e-05	0
E1-GP01-D1	TGCAACCTCAGT	7.00932e-05	0
E1-GP01-D1	TGCAACCTCGAT	0.000160213	0
E1-GP01-D1	TGCAACCTCGGC	1.00133e-05	0
E1-GP01-D1	TGCAACCTCGGT	1.00133e-05	0
E1-GP01-D1	TGCAACCTTAAC	0	0.000993049
E1-GP01-D1	TGCAACCTTGAC	0.0003004	0
E1-GP01-D1	TGCAACCTTGAT	0.000140186	0
E1-GP01-D1	TGCAACTCCAAC	0.000730972	0
E1-GP01-D1	TGCAACTCCAAT	2.00266e-05	0.0019861
E1-GP01-D1	TGCAACTCCGAC	1.00133e-05	0
E1-GP01-D1	TGCAACTCCGGC	1.00133e-05	0
E1-GP01-D1	TGCAACTCTAAC	0.0001502	0
E1-GP01-D1	TGCAACTCTAGT	6.00799e-05	0
E1-GP01-D1	TGCAACTTCAGT	1.00133e-05	0
E1-GP01-D1	TGCAACTTCGAT	0.0003004	0
E1-GP01-D1	TGCAACTTTGAT	1.00133e-05	0
E1-GP01-D1	TGCAATCCCAAC	1.00133e-05	0
E1-GP01-D1	TGCAATCCCAGC	0.000140186	0
E1-GP01-D1	TGCAATCCCAGT	0.000700932	0
E1-GP01-D1	TGCAATCCCGAC	0.000630839	0
E1-GP01-D1	TGCAATCCCGAT	0.000390519	0
E1-GP01-D1	TGCAATCCCGGC	1.00133e-05	0
E1-GP01-D1	TGCAATCCTAAT	1.00133e-05	0
E1-GP01-D1	TGCAATCCTAGC	0.000110146	0
E1-GP01-D1	TGCAATCCTGAT	0.000200266	0
E1-GP01-D1	TGCAATCTCAAC	0.00152202	0.00297915
E1-GP01-D1	TGCAATCTCAGT	0	0.0019861
E1-GP01-D1	TGCAATCTCGAC	1.00133e-05	0
E1-GP01-D1	TGCAATCTCGGC	1.00133e-05	0
E1-GP01-D1	TGCAATCTCGGT	8.01065e-05	0
E1-GP01-D1	TGCAATCTTAAT	9.01199e-05	0
E1-GP01-D1	TGCAATCTTAGC	9.01199e-05	0
E1-GP01-D1	TGCAATCTTAGT	0.0003004	0
E1-GP01-D1	TGCAATCTTGAT	3.004e-05	0
E1-GP01-D1	TGCAATCTTGGT	9.01199e-05	0
E1-GP01-D1	TGCAATTCCAAT	0.00012016	0
E1-GP01-D1	TGCAATTCCGGT	6.00799e-05	0
E1-GP01-D1	TGCAATTCTAAT	0.000220293	0
E1-GP01-D1	TGCAATTCTGAT	0.000140186	0
E1-GP01-D1	TGCAATTCTGGT	0.0001502	0
E1-GP01-D1	TGCAATTTCAAT	6.00799e-05	0
E1-GP01-D1	TGCAATTTCAGT	1.00133e-05	0
E1-GP01-D1	TGCAATTTTGAC	1.00133e-05	0
E1-GP01-D1	TGCAATTTTGGC	5.00666e-05	0
E1-GP01-D1	TGCAGCCCCGAT	0.00139185	0.000993049
E1-GP01-D1	TGCAGCCCTAAT	0.00447595	0
E1-GP01-D1	TGCAGCCCTGAT	1.00133e-05	0
E1-GP01-D1	TGCAGCCTCAAT	1.00133e-05	0
E1-GP01-D1	TGCAGCCTCGGT	0.000230306	0
E1-GP01-D1	TGCAGCCTTAAC	8.01065e-05	0
E1-GP01-D1	TGCAGCCTTAAT	2.00266e-05	0
E1-GP01-D1	TGCAGCCTTAGC	1.00133e-05	0
E1-GP01-D1	TGCAGCCTTGAC	7.00932e-05	0
E1-GP01-D1	TGCAGCCTTGGT	1.00133e-05	0
E1-GP01-D1	TGCAGCTCCAGC	1.00133e-05	0
E1-GP01-D1	TGCAGCTCCGGC	1.00133e-05	0
E1-GP01-D1	TGCAGCTCCGGT	1.00133e-05	0
E1-GP01-D1	TGCAGCTCTAAC	0.000200266	0
E1-GP01-D1	TGCAGCTCTAAT	0.000410546	0
E1-GP01-D1	TGCAGCTCTGAT	1.00133e-05	0
E1-GP01-D1	TGCAGCTCTGGC	2.00266e-05	0
E1-GP01-D1	TGCAGCTTCAAC	6.00799e-05	0
E1-GP01-D1	TGCAGCTTCAGT	0.000130173	0
E1-GP01-D1	TGCAGCTTTAAC	0.00012016	0
E1-GP01-D1	TGCAGCTTTAAT	2.00266e-05	0
E1-GP01-D1	TGCAGCTTTGAT	1.00133e-05	0
E1-GP01-D1	TGCAGTCCCAAC	0.000720959	0.000993049
E1-GP01-D1	TGCAGTCCCAGT	1.00133e-05	0
E1-GP01-D1	TGCAGTCCCGAC	1.00133e-05	0
E1-GP01-D1	TGCAGTCCCGGT	0.0001502	0
E1-GP01-D1	TGCAGTCCTAGC	4.00533e-05	0
E1-GP01-D1	TGCAGTCCTGAT	2.00266e-05	0
E1-GP01-D1	TGCAGTCCTGGC	0.000110146	0
E1-GP01-D1	TGCAGTCTCAAT	1.00133e-05	0
E1-GP01-D1	TGCAGTCTCAGT	0	0.000993049
E1-GP01-D1	TGCAGTCTCGAC	1.00133e-05	0
E1-GP01-D1	TGCAGTCTTAAT	1.00133e-05	0
E1-GP01-D1	TGCAGTCTTGAC	0.000881172	0.000993049
E1-GP01-D1	TGCAGTCTTGAT	0.000190253	0
E1-GP01-D1	TGCAGTCTTGGT	1.00133e-05	0
E1-GP01-D1	TGCAGTTCCAAC	1.00133e-05	0
E1-GP01-D1	TGCAGTTCCAGT	7.00932e-05	0
E1-GP01-D1	TGCAGTTCCGAC	0.000140186	0
E1-GP01-D1	TGCAGTTCTAAT	1.00133e-05	0
E1-GP01-D1	TGCAGTTCTAGC	6.00799e-05	0
E1-GP01-D1	TGCAGTTCTGAC	1.00133e-05	0
E1-GP01-D1	TGCAGTTCTGAT	2.00266e-05	0
E1-GP01-D1	TGCAGTTCTGGT	0.000140186	0
E1-GP01-D1	TGCAGTTTCAAT	9.01199e-05	0
E1-GP01-D1	TGCAGTTTCAGT	1.00133e-05	0
E1-GP01-D1	TGCAGTTTCGAT	0.000230306	0
E1-GP01-D1	TGCAGTTTCGGT	9.01199e-05	0
E1-GP01-D1	TGCAGTTTTAAC	2.00266e-05	0
E1-GP01-D1	TGCAGTTTTAAT	2.00266e-05	0.0019861
E1-GP01-D1	TGCAGTTTTGAC	2.00266e-05	0
E1-GP01-D1	TGCAGTTTTGAT	0.000130173	0
E1-GP01-D1	TGCAGTTTTGGC	2.00266e-05	0
E1-GP01-D1	TGCAGTTTTGGT	0.000230306	0
E1-GP01-D1	TGCGACCCCAAC	8.01065e-05	0
E1-GP01-D1	TGCGACCCCAAT	0.000230306	0
E1-GP01-D1	TGCGACCCCGGT	8.01065e-05	0
E1-GP01-D1	TGCGACCCTAAC	1.00133e-05	0
E1-GP01-D1	TGCGACCCTAAT	0.00021028	0
E1-GP01-D1	TGCGACCTCAAC	1.00133e-05	0
E1-GP01-D1	TGCGACCTCAGC	0.000110146	0
E1-GP01-D1	TGCGACCTTAAC	0.000250333	0
E1-GP01-D1	TGCGACCTTAAT	0.00018024	0
E1-GP01-D1	TGCGACCTTAGT	0.000220293	0
E1-GP01-D1	TGCGACTCCAGT	5.00666e-05	0
E1-GP01-D1	TGCGACTCCGGC	1.00133e-05	0
E1-GP01-D1	TGCGACTCTAGT	0.000100133	0
E1-GP01-D1	TGCGACTCTGAC	0.000190253	0
E1-GP01-D1	TGCGACTCTGGT	1.00133e-05	0
E1-GP01-D1	TGCGACTTCAAC	2.00266e-05	0
E1-GP01-D1	TGCGACTTCGAT	2.00266e-05	0
E1-GP01-D1	TGCGACTTTAGT	5.00666e-05	0
E1-GP01-D1	TGCGACTTTGAC	0.000280373	0
E1-GP01-D1	TGCGATCCCAGC	0.000170226	0
E1-GP01-D1	TGCGATCCCGAT	1.00133e-05	0
E1-GP01-D1	TGCGATCCTAGC	1.00133e-05	0
E1-GP01-D1	TGCGATCCTGAT	1.00133e-05	0
E1-GP01-D1	TGCGATCTCAAC	1.00133e-05	0
E1-GP01-D1	TGCGATCTCGGT	1.00133e-05	0
E1-GP01-D1	TGCGATCTTAAC	1.00133e-05	0
E1-GP01-D1	TGCGATCTTAGC	7.00932e-05	0
E1-GP01-D1	TGCGATCTTGGC	7.00932e-05	0
E1-GP01-D1	TGCGATTCCAAT	2.00266e-05	0
E1-GP01-D1	TGCGATTCCGAC	0.000360479	0
E1-GP01-D1	TGCGATTCCGAT	0.000190253	0
E1-GP01-D1	TGCGATTCTAAC	1.00133e-05	0
E1-GP01-D1	TGCGATTCTAAT	2.00266e-05	0
E1-GP01-D1	TGCGATTCTGAT	1.00133e-05	0
E1-GP01-D1	TGCGATTCTGGT	9.01199e-05	0
E1-GP01-D1	TGCGATTTCAGC	8.01065e-05	0
E1-GP01-D1	TGCGATTTCAGT	1.00133e-05	0
E1-GP01-D1	TGCGATTTCGAT	1.00133e-05	0
E1-GP01-D1	TGCGATTTCGGC	6.00799e-05	0
E1-GP01-D1	TGCGATTTCGGT	0.00111148	0
E1-GP01-D1	TGCGATTTTAAT	1.00133e-05	0
E1-GP01-D1	TGCGATTTTAGT	8.01065e-05	0
E1-GP01-D1	TGCGATTTTGAC	0.00024032	0
E1-GP01-D1	TGCGATTTTGAT	0.000160213	0
E1-GP01-D1	TGCGGCCCCAAC	0.00027036	0
E1-GP01-D1	TGCGGCCCCGGT	6.00799e-05	0
E1-GP01-D1	TGCGGCCCTAAT	0.000130173	0
E1-GP01-D1	TGCGGCCCTGAC	1.00133e-05	0
E1-GP01-D1	TGCGGCCCTGAT	0.00160213	0.00397219
E1-GP01-D1	TGCGGCCTCAAT	7.00932e-05	0
E1-GP01-D1	TGCGGCCTCGAC	0.000160213	0
E1-GP01-D1	TGCGGCCTTAAT	1.00133e-05	0
E1-GP01-D1	TGCGGCCTTAGC	1.00133e-05	0
E1-GP01-D1	TGCGGCCTTAGT	1.00133e-05	0
E1-GP01-D1	TGCGGCTCCAGT	1.00133e-05	0
E1-GP01-D1	TGCGGCTCCGGT	0.00024032	0.00496524
E1-GP01-D1	TGCGGCTCTAAT	1.00133e-05	0
E1-GP01-D1	TGCGGCTCTGAC	1.00133e-05	0
E1-GP01-D1	TGCGGCTTCGAT	0.00012016	0
E1-GP01-D1	TGCGGCTTCGGC	1.00133e-05	0
E1-GP01-D1	TGCGGCTTTAAC	7.00932e-05	0
E1-GP01-D1	TGCGGCTTTAAT	0.000290386	0
E1-GP01-D1	TGCGGCTTTGAC	1.00133e-05	0
E1-GP01-D1	TGCGGCTTTGAT	2.00266e-05	0
E1-GP01-D1	TGCGGCTTTGGT	0.000380506	0
E1-GP01-D1	TGCGGTCCCAGC	1.00133e-05	0
E1-GP01-D1	TGCGGTCCCAGT	1.00133e-05	0
E1-GP01-D1	TGCGGTCCCGGT	0.000230306	0
E1-GP01-D1	TGCGGTCCTAAC	1.00133e-05	0
E1-GP01-D1	TGCGGTCCTAAT	1.00133e-05	0
E1-GP01-D1	TGCGGTCCTAGT	9.01199e-05	0
E1-GP01-D1	TGCGGTCCTGGT	1.00133e-05	0
E1-GP01-D1	TGCGGTCTCAAT	1.00133e-05	0
E1-GP01-D1	TGCGGTCTCAGT	0.000220293	0
E1-GP01-D1	TGCGGTCTCGAT	1.00133e-05	0
E1-GP01-D1	TGCGGTCTCGGT	1.00133e-05	0
E1-GP01-D1	TGCGGTCTTAAC	1.00133e-05	0
E1-GP01-D1	TGCGGTCTTAGC	1.00133e-05	0
E1-GP01-D1	TGCGGTCTTGAC	0.00018024	0
E1-GP01-D1	TGCGGTCTTGAT	0.0001502	0
E1-GP01-D1	TGCGGTCTTGGC	1.00133e-05	0
E1-GP01-D1	TGCGGTCTTGGT	1.00133e-05	0
E1-GP01-D1	TGCGGTTCCAAT	0.000110146	0
E1-GP01-D1	TGCGGTTCCAGC	1.00133e-05	0
E1-GP01-D1	TGCGGTTCCGGC	0.000230306	0
E1-GP01-D1	TGCGGTTCTGAC	9.01199e-05	0
E1-GP01-D1	TGCGGTTTCAGT	1.00133e-05	0
E1-GP01-D1	TGCGGTTTCGAT	6.00799e-05	0
E1-GP01-D1	TGCGGTTTTAAT	0.000160213	0
E1-GP01-D1	TGCGGTTTTAGC	6.00799e-05	0
E1-GP01-D1	TGCGGTTTTAGT	1.00133e-05	0
E1-GP01-D1	TGCGGTTTTGAC	0.000340453	0
E1-GP01-D1	TGCGGTTTTGAT	0.0001502	0
E1-GP01-D1	TGTAACCCCAAC	0.000100133	0
E1-GP01-D1	TGTAACCCCGAC	1.00133e-05	0
E1-GP01-D1	TGTAACCCCGAT	1.00133e-05	0
E1-GP01-D1	TGTAACCCTAAC	0.000140186	0
E1-GP01-D1	TGTAACCCTAAT	1.00133e-05	0
E1-GP01-D1	TGTAACCCTAGT	2.00266e-05	0
E1-GP01-D1	TGTAACCTCGAC	0.000290386	0
E1-GP01-D1	TGTAACCTCGAT	0.000730972	0
E1-GP01-D1	TGTAACCTTAAC	8.01065e-05	0
E1-GP01-D1	TGTAACCTTAAT	0.000720959	0
E1-GP01-D1	TGTAACCTTGAT	1.00133e-05	0
E1-GP01-D1	TGTAACCTTGGT	8.01065e-05	0
E1-GP01-D1	TGTAACTCCAAC	1.00133e-05	0
E1-GP01-D1	TGTAACTCCAAT	0.00181241	0
E1-GP01-D1	TGTAACTCCAGT	0.000130173	0
E1-GP01-D1	TGTAACTCCGAC	7.00932e-05	0
E1-GP01-D1	TGTAACTCCGGC	1.00133e-05	0
E1-GP01-D1	TGTAACTCTAAC	1.00133e-05	0
E1-GP01-D1	TGTAACTCTGAC	5.00666e-05	0
E1-GP01-D1	TGTAACTCTGAT	1.00133e-05	0
E1-GP01-D1	TGTAACTCTGGT	1.00133e-05	0
E1-GP01-D1	TGTAACTTCAAC	1.00133e-05	0
E1-GP01-D1	TGTAACTTCAAT	0.000100133	0
E1-GP01-D1	TGTAACTTCAGT	1.00133e-05	0
E1-GP01-D1	TGTAACTTCGAT	0.000190253	0
E1-GP01-D1	TGTAACTTCGGT	0.000100133	0
E1-GP01-D1	TGTAACTTTAAC	0.000811079	0
E1-GP01-D1	TGTAACTTTAAT	3.004e-05	0
E1-GP01-D1	TGTAACTTTGAC	1.00133e-05	0
E1-GP01-D1	TGTAACTTTGAT	0.00167222	0
E1-GP01-D1	TGTAACTTTGGC	3.004e-05	0
E1-GP01-D1	TGTAACTTTGGT	1.00133e-05	0
E1-GP01-D1	TGTAATCCCAAC	1.00133e-05	0
E1-GP01-D1	TGTAATCCCAAT	0.00024032	0
E1-GP01-D1	TGTAATCCCAGC	2.00266e-05	0
E1-GP01-D1	TGTAATCCCGAC	0.000110146	0
E1-GP01-D1	TGTAATCCCGAT	0.000100133	0
E1-GP01-D1	TGTAATCCCGGT	0.000230306	0
E1-GP01-D1	TGTAATCCTAAT	1.00133e-05	0
E1-GP01-D1	TGTAATCCTAGC	1.00133e-05	0
E1-GP01-D1	TGTAATCCTAGT	0.000110146	0
E1-GP01-D1	TGTAATCCTGAT	0.000220293	0
E1-GP01-D1	TGTAATCCTGGT	6.00799e-05	0
E1-GP01-D1	TGTAATCTCAAC	1.00133e-05	0
E1-GP01-D1	TGTAATCTCAGT	0.000170226	0
E1-GP01-D1	TGTAATCTCGGC	1.00133e-05	0
E1-GP01-D1	TGTAATCTCGGT	9.01199e-05	0
E1-GP01-D1	TGTAATCTTAAC	1.00133e-05	0
E1-GP01-D1	TGTAATCTTAAT	0.000110146	0
E1-GP01-D1	TGTAATCTTAGC	6.00799e-05	0
E1-GP01-D1	TGTAATCTTAGT	0.000100133	0
E1-GP01-D1	TGTAATCTTGAC	7.00932e-05	0
E1-GP01-D1	TGTAATCTTGAT	1.00133e-05	0
E1-GP01-D1	TGTAATTCCAAC	2.00266e-05	0
E1-GP01-D1	TGTAATTCCAAT	0.0001502	0
E1-GP01-D1	TGTAATTCCAGC	1.00133e-05	0
E1-GP01-D1	TGTAATTCCAGT	0.000550732	0.0019861
E1-GP01-D1	TGTAATTCCGGC	1.00133e-05	0
E1-GP01-D1	TGTAATTCTAAC	0.00027036	0
E1-GP01-D1	TGTAATTCTGAT	0.000110146	0
E1-GP01-D1	TGTAATTTCAAC	0.000140186	0
E1-GP01-D1	TGTAATTTCAAT	0.000660879	0
E1-GP01-D1	TGTAATTTCAGT	0.000160213	0
E1-GP01-D1	TGTAATTTCGAC	0.000400533	0
E1-GP01-D1	TGTAATTTCGAT	1.00133e-05	0
E1-GP01-D1	TGTAATTTCGGC	0.00246328	0
E1-GP01-D1	TGTAATTTCGGT	1.00133e-05	0
E1-GP01-D1	TGTAATTTTAAT	2.00266e-05	0
E1-GP01-D1	TGTAATTTTAGT	0.000310413	0.00595829
E1-GP01-D1	TGTAATTTTGAC	0.000330439	0
E1-GP01-D1	TGTAATTTTGAT	0.000100133	0
E1-GP01-D1	TGTAATTTTGGC	1.00133e-05	0
E1-GP01-D1	TGTAATTTTGGT	0.00012016	0
E1-GP01-D1	TGTAGCCCCAAC	0.000330439	0
E1-GP01-D1	TGTAGCCCCAAT	7.00932e-05	0
E1-GP01-D1	TGTAGCCCTAAT	1.00133e-05	0
E1-GP01-D1	TGTAGCCCTAGC	1.00133e-05	0
E1-GP01-D1	TGTAGCCCTGGT	9.01199e-05	0
E1-GP01-D1	TGTAGCCTCAGT	1.00133e-05	0
E1-GP01-D1	TGTAGCCTCGAC	1.00133e-05	0
E1-GP01-D1	TGTAGCCTCGAT	1.00133e-05	0
E1-GP01-D1	TGTAGCCTCGGC	1.00133e-05	0
E1-GP01-D1	TGTAGCCTTAGT	3.004e-05	0
E1-GP01-D1	TGTAGCCTTGAC	0.000170226	0
E1-GP01-D1	TGTAGCCTTGAT	0.000480639	0
E1-GP01-D1	TGTAGCCTTGGT	0.0001502	0
E1-GP01-D1	TGTAGCTCCAAT	1.00133e-05	0
E1-GP01-D1	TGTAGCTCCGAT	2.00266e-05	0
E1-GP01-D1	TGTAGCTCCGGT	9.01199e-05	0
E1-GP01-D1	TGTAGCTCTAAT	0.000190253	0
E1-GP01-D1	TGTAGCTCTGAT	1.00133e-05	0
E1-GP01-D1	TGTAGCTTCAGC	1.00133e-05	0
E1-GP01-D1	TGTAGCTTCGAT	1.00133e-05	0
E1-GP01-D1	TGTAGCTTTAAT	3.004e-05	0
E1-GP01-D1	TGTAGCTTTAGC	4.00533e-05	0
E1-GP01-D1	TGTAGCTTTGAC	0.000220293	0
E1-GP01-D1	TGTAGCTTTGAT	1.00133e-05	0
E1-GP01-D1	TGTAGCTTTGGT	0.00012016	0
E1-GP01-D1	TGTAGTCCCAAC	1.00133e-05	0
E1-GP01-D1	TGTAGTCCCGAC	1.00133e-05	0
E1-GP01-D1	TGTAGTCCCGGC	0.00027036	0
E1-GP01-D1	TGTAGTCCTAAC	9.01199e-05	0
E1-GP01-D1	TGTAGTCCTAAT	1.00133e-05	0
E1-GP01-D1	TGTAGTCCTAGC	0.000380506	0.00695134
E1-GP01-D1	TGTAGTCCTAGT	1.00133e-05	0
E1-GP01-D1	TGTAGTCCTGAC	0.000340453	0
E1-GP01-D1	TGTAGTCCTGGC	1.00133e-05	0
E1-GP01-D1	TGTAGTCTCAAT	0.0001502	0.000993049
E1-GP01-D1	TGTAGTCTCGGC	0.000110146	0
E1-GP01-D1	TGTAGTCTTAAC	1.00133e-05	0.000993049
E1-GP01-D1	TGTAGTCTTAGT	0.000170226	0
E1-GP01-D1	TGTAGTCTTGAC	1.00133e-05	0
E1-GP01-D1	TGTAGTTCCAAT	1.00133e-05	0
E1-GP01-D1	TGTAGTTCCAGC	1.00133e-05	0
E1-GP01-D1	TGTAGTTCCAGT	9.01199e-05	0
E1-GP01-D1	TGTAGTTCCGAC	0.000781039	0
E1-GP01-D1	TGTAGTTCCGAT	1.00133e-05	0
E1-GP01-D1	TGTAGTTCTAAC	1.00133e-05	0
E1-GP01-D1	TGTAGTTCTAAT	2.00266e-05	0.0019861
E1-GP01-D1	TGTAGTTCTAGC	1.00133e-05	0
E1-GP01-D1	TGTAGTTCTAGT	8.01065e-05	0
E1-GP01-D1	TGTAGTTCTGGC	4.00533e-05	0
E1-GP01-D1	TGTAGTTCTGGT	1.00133e-05	0
E1-GP01-D1	TGTAGTTTCAAT	2.00266e-05	0
E1-GP01-D1	TGTAGTTTCAGC	1.00133e-05	0
E1-GP01-D1	TGTAGTTTCAGT	0.00021028	0
E1-GP01-D1	TGTAGTTTCGAC	0.000110146	0
E1-GP01-D1	TGTAGTTTCGAT	8.01065e-05	0
E1-GP01-D1	TGTAGTTTCGGC	0.00021028	0
E1-GP01-D1	TGTAGTTTTAAC	0.000130173	0
E1-GP01-D1	TGTAGTTTTAAT	0.00674898	0.115194
E1-GP01-D1	TGTAGTTTTGAC	2.00266e-05	0
E1-GP01-D1	TGTAGTTTTGAT	2.00266e-05	0
[truncated: 17,824 more rows]

## Sheet: SupFig_4C
sample	comp1	comp2	bray.curtis	Animal	Day	plaque
E1-GP02-D2	KH01_ts	KH25_ts	0.471	GP02	first	positive
E1-GP02-D2	KH01_ts	KH49_ts	0.555	GP02	first	positive
E1-GP02-D2	KH25_ts	KH49_ts	0.545	GP02	first	positive
E1-GP02-D3	KH02_ts	KH26_ts	0.01763	GP02	second	positive
E1-GP02-D5	KH03_ts	KH27_ts	0.01483	GP02	high	positive
E1-GP02-D5	KH03_ts	KH51_ts	0.01365	GP02	high	positive
E1-GP02-D5	KH27_ts	KH51_ts	0.01276	GP02	high	positive
E1-GP02-D8	KH04_ts	KH28_ts	0.0708	GP02	last	positive
E2-GP27-D3	KH09_ts	KH33_ts	0.247	GP27	first	positive
E2-GP27-D3	KH09_ts	KH57_ts	0.281	GP27	first	positive
E2-GP27-D3	KH33_ts	KH57_ts	0.208	GP27	first	positive
E2-GP27-D4	KH10_ts	KH58_ts	0.016	GP27	second	positive
E2-GP27-D6	KH11_ts	KH35_ts	0.008184	GP27	high	positive
E2-GP27-D6	KH11_ts	KH59_ts	0.0115	GP27	high	positive
E2-GP27-D6	KH35_ts	KH59_ts	0.006711	GP27	high	positive
E2-GP27-D8	KH12_ts	KH36_ts	0.3584	GP27	last	positive
E2-GP27-D8	KH12_ts	KH60_ts	0.01695	GP27	last	positive
E2-GP27-D8	KH36_ts	KH60_ts	0.357	GP27	last	positive
E1-GP25-D3	KH30_ts	KH54_ts	0.889	GP25	second	negative
E1-GP25-D5	KH07_ts	KH31_ts	0.852	GP25	high	negative
E1-GP25-D5	KH07_ts	KH55_ts	0.84	GP25	high	negative
E1-GP25-D5	KH31_ts	KH55_ts	0.863	GP25	high	negative

## Sheet: SupFig_5A
sample_name	experiment	runID	lane_num	absolute_day	unique_animal_ID	pairID	type	route	inoc.titer	sex	log.titer	plaque	first_positive
E5-GP73-D01	E5	run1		D01	GP73	na	i	na	100_PFU	female	1.69897	1	0
E5-GP73-D02	E5	run1		D02	GP73	na	i	na	100_PFU	female	4.65321	1	1
E5-GP73-D03	E5	run1		D03	GP73	na	i	na	100_PFU	female	6.0607	1	0
E5-GP73-D04	E5	run1		D04	GP73	na	i	na	100_PFU	female	4.81291	1	0
E5-GP74-D01	E5	run1		D01	GP74	na	i	na	100_PFU	female	1.39794	0	0
E5-GP74-D02	E5	run1		D02	GP74	na	i	na	100_PFU	female	1.69897	1	1
E5-GP74-D03	E5	run1		D03	GP74	na	i	na	100_PFU	female	2.54407	1	0
E5-GP74-D04	E5	run1		D04	GP74	na	i	na	100_PFU	female	4.13033	1	0
E5-GP75-D01	E5	run1		D01	GP75	na	i	na	100_PFU	female	1.39794	0	0
E5-GP75-D02	E5	run1		D02	GP75	na	i	na	100_PFU	female	3	1	1
E5-GP75-D03	E5	run1		D03	GP75	na	i	na	100_PFU	female	6.04139	1	0
E5-GP75-D04	E5	run1		D04	GP75	na	i	na	100_PFU	female	6.24304	1	0
E5-GP76-D01	E5	run1		D01	GP76	na	i	na	330_PFU	female	2	1	1
E5-GP76-D02	E5	run1		D02	GP76	na	i	na	330_PFU	female	4.17609	1	0
E5-GP76-D03	E5	run1		D03	GP76	na	i	na	330_PFU	female	5.65321	1	0
E5-GP76-D04	E5	run1		D04	GP76	na	i	na	330_PFU	female	6.21748	1	0
E5-GP77-D01	E5	run1		D01	GP77	na	i	na	330_PFU	female	1.39794	0	0
E5-GP77-D02	E5	run1		D02	GP77	na	i	na	330_PFU	female	4.17609	1	1
E5-GP77-D03	E5	run1		D03	GP77	na	i	na	330_PFU	female	5.19033	1	0
E5-GP77-D04	E5	run1		D04	GP77	na	i	na	330_PFU	female	6.38917	1	0
E5-GP78-D01	E5	run1		D01	GP78	na	i	na	330_PFU	female	2.69897	1	1
E5-GP78-D02	E5	run1		D02	GP78	na	i	na	330_PFU	female	5.49831	1	0
E5-GP78-D03	E5	run1		D03	GP78	na	i	na	330_PFU	female	5.92942	1	0
E5-GP78-D04	E5	run1		D04	GP78	na	i	na	330_PFU	female	5.92942	1	0
E5-GP79-D01	E5	run1		D01	GP79	na	i	na	1000_PFU	female	4.77815	1	1
E5-GP79-D02	E5	run1		D02	GP79	na	i	na	1000_PFU	female	6.32222	1	0
E5-GP79-D03	E5	run1		D03	GP79	na	i	na	1000_PFU	female	6.53148	1	0
E5-GP79-D04	E5	run1		D04	GP79	na	i	na	1000_PFU	female	4.40654	1	0
E5-GP80-D01	E5	run1		D01	GP80	na	i	na	1000_PFU	female	4.90309	1	1
E5-GP80-D02	E5	run1		D02	GP80	na	i	na	1000_PFU	female	6.44716	1	0
E5-GP80-D03	E5	run1		D03	GP80	na	i	na	1000_PFU	female	6.65321	1	0
E5-GP80-D04	E5	run1		D04	GP80	na	i	na	1000_PFU	female	4	1	0
E5-GP81-D01	E5	run1		D01	GP81	na	i	na	1000_PFU	female	3.43136	1	1
E5-GP81-D02	E5	run1		D02	GP81	na	i	na	1000_PFU	female	5.69897	1	0
E5-GP81-D03	E5	run1		D03	GP81	na	i	na	1000_PFU	female	6.43136	1	0
E5-GP81-D04	E5	run1		D04	GP81	na	i	na	1000_PFU	female	5.21748	1	0
E5-GP82-D01	E5	run1		D01	GP82	na	i	na	3300_PFU	female	4.38021	1	1
E5-GP82-D02	E5	run1		D02	GP82	na	i	na	3300_PFU	female	6.07918	1	0
E5-GP82-D03	E5	run1		D03	GP82	na	i	na	3300_PFU	female	6.43933	1	0
E5-GP82-D04	E5	run1		D04	GP82	na	i	na	3300_PFU	female	3.43933	1	0
E5-GP83-D01	E5	run1		D01	GP83	na	i	na	3300_PFU	female	4.56229	1	1
E5-GP83-D02	E5	run1		D02	GP83	na	i	na	3300_PFU	female	6.16137	1	0
E5-GP83-D03	E5	run1		D03	GP83	na	i	na	3300_PFU	female	5.87506	1	0
E5-GP83-D04	E5	run1		D04	GP83	na	i	na	3300_PFU	female	4.04139	1	0
E5-GP84-D01	E5	run1		D01	GP84	na	i	na	3300_PFU	female	3.0607	1	1
E5-GP84-D02	E5	run1		D02	GP84	na	i	na	3300_PFU	female	5.77815	1	0
E5-GP84-D03	E5	run1		D03	GP84	na	i	na	3300_PFU	female	5.90309	1	0
E5-GP84-D04	E5	run1		D04	GP84	na	i	na	3300_PFU	female	4.77815	1	0
E5-GP85-D01	E5	run1		D01	GP85	na	i	na	10000_PFU	female	4.57978	1	1
E5-GP85-D02	E5	run1		D02	GP85	na	i	na	10000_PFU	female	6.90309	1	0
E5-GP85-D03	E5	run1		D03	GP85	na	i	na	10000_PFU	female	5.60206	1	0
E5-GP85-D04	E5	run1		D04	GP85	na	i	na	10000_PFU	female	3.95424	1	0
E5-GP86-D01	E5	run1		D01	GP86	na	i	na	10000_PFU	female	5.09691	1	1
E5-GP86-D02	E5	run1		D02	GP86	na	i	na	10000_PFU	female	5.97772	1	0
E5-GP86-D03	E5	run1		D03	GP86	na	i	na	10000_PFU	female	5.8451	1	0
E5-GP86-D04	E5	run1		D04	GP86	na	i	na	10000_PFU	female	4.14613	1	0
E5-GP87-D01	E5	run1		D01	GP87	na	i	na	10000_PFU	female	5.13033	1	1
E5-GP87-D02	E5	run1		D02	GP87	na	i	na	10000_PFU	female	6.51188	1	0
E5-GP87-D03	E5	run1		D03	GP87	na	i	na	10000_PFU	female	5.5563	1	0
E5-GP87-D04	E5	run1		D04	GP87	na	i	na	10000_PFU	female	2.87506	1	0
E5-GP88-D01	E5	run1		D01	GP88	na	i	na	50000_PFU	female	4.54407	1	1
E5-GP88-D02	E5	run1		D02	GP88	na	i	na	50000_PFU	female	5.40654	1	0
E5-GP88-D03	E5	run1		D03	GP88	na	i	na	50000_PFU	female	4.95424	1	0
E5-GP88-D04	E5	run1		D04	GP88	na	i	na	50000_PFU	female	2.92942	1	0
E5-GP89-D01	E5	run1		D01	GP89	na	i	na	50000_PFU	female	6.21748	1	1
E5-GP89-D02	E5	run1		D02	GP89	na	i	na	50000_PFU	female	6.53782	1	0
E5-GP89-D03	E5	run1		D03	GP89	na	i	na	50000_PFU	female	5.41497	1	0
E5-GP89-D04	E5	run1		D04	GP89	na	i	na	50000_PFU	female	3.19033	1	0
E5-GP90-D01	E5	run1		D01	GP90	na	i	na	50000_PFU	female	5.20412	1	1
E5-GP90-D02	E5	run1		D02	GP90	na	i	na	50000_PFU	female	6.92942	1	0
E5-GP90-D03	E5	run1		D03	GP90	na	i	na	50000_PFU	female	4.53782	1	0
E5-GP90-D04	E5	run1		D04	GP90	na	i	na	50000_PFU	female	2.95424	1	0

## Sheet: SupFig_5B
dose	shannon_mean	shannon_95CI_low	shannon_95CI_high	evenness_mean	evenness_95CI_low	evenness_95CI_high	richness_mean	richness_95CI_low	richness_95CI_high
100	0.638	0	3.14063	0.138783	0	0.67063	62.8367	0	159.902
330	1.22037	0	2.61769	0.2791	0.04751	0.51069	77.95	0	192.97
1000	1.0198	0.742455	1.29715	0.216733	0.171377	0.262089	110.443	57.3972	163.49
3300	2.91	1.91683	3.90317	0.5074	0.402449	0.612351	313.333	82.2163	544.45
10000	3.37	2.77094	3.96906	0.557167	0.483351	0.630982	423.267	268.39	578.143
50000	4.23533	0.989439	7.48123	0.643567	0.308765	0.978368	763.067	0	1958.56
100	4.57033	4.45147	4.6892	0.9975	0.991856	1.00314	97.6667	88.9138	106.42
330	5.72767	5.65883	5.79651	0.996433	0.993076	0.999791	313.733	297.281	330.185
1000	6.719	6.67889	6.75911	0.995433	0.994241	0.996626	855.467	827.294	883.64
3300	7.569	7.52768	7.61032	0.989967	0.988125	0.991809	2091.67	1980.36	2202.97
10000	8.07	8.07	8.07	0.9836	0.980974	0.986226	3664	3646.81	3681.19
50000	8.254	8.24827	8.25973	0.9963	0.994315	0.998285	3964.67	3958.05	3971.28
100	4.55567	4.38335	4.72798	0.996633	0.986378	1.00689	96.6667	84.7385	108.595
330	5.645	5.35576	5.93424	0.992667	0.979384	1.00595	295.1	232.233	357.967
1000	6.56167	6.52438	6.59895	0.989067	0.985251	0.992882	761.467	730.757	792.177
3300	7.192	7.13734	7.24666	0.976233	0.967943	0.984524	1585.67	1514.94	1656.39
10000	7.56	7.52243	7.59757	0.959733	0.956094	0.963372	2638	2558.39	2717.61
50000	7.683	7.67727	7.68873	0.950533	0.949091	0.951975	3241.67	3210.11	3273.23
